# Supplementary material for: (E)-2-{[(2-Amino­pyridin-3-yl)imino]­meth­yl}-4,6-di-tert-butyl­phenol
Source: Acta Crystallogr Sect E Struct Rep Online. 2012 Jul 21;68(Pt 8):o2507–8. doi: 10.1107/S1600536812032060 (PMC3414959; doi:10.1107/S1600536812032060)
Supplement: Supplementary file 1 [file e-68-o2507-sup1.cif]

##############################################################################
#                                                                            #
# This CIF contains the data in a paper accepted for publication in          #
# Acta Crystallographica Section E. It conforms to the requirements of       #
# Notes for Authors for Acta Crystallographica Section E, and has been       #
# peer reviewed under the auspices of the IUCr Commission on Journals.       #
#                                                                            #
# Full details of the Crystallographic Information File format               #
# are given in the paper "The Crystallographic Information File (CIF):       #
# a New Standard Archive File for Crystallography" by S. R. Hall, F. H.      #
# Allen and I. D. Brown [Acta Cryst. (1991), A47, 655-685].                  #
#                                                                            #
# The current version of the core CIF dictionary is obtainable from          #
# ftp://ftp.iucr.org/pub/cif_core.dic.                                       #
#                                                                            #
# Software is freely available for graphical display of the structure(s)     #
# in this CIF. For information consult the CIF software page                 #
# http://www.iucr.org/resources/cif/software.                                #
#                                                                            #
# This file may be used for bona fide research purposes within the           #
# scientific community so long as proper attribution is given to the journal # 
# article from which it was obtained.                                        #
#                                                                            #
##############################################################################
data_global
_journal_date_recd_electronic     2012-06-06
_journal_date_accepted     2012-07-13
_journal_name_full     'Acta Crystallographica, Section E'
_journal_year     2012
_journal_volume     68
_journal_issue      8
_journal_page_first     o2507
_journal_page_last     o2508
_journal_paper_category     QO
_journal_paper_doi     10.1107/S1600536812032060
_journal_coeditor_code     YK2062
_publ_contact_author_name     'Ivonne Chavez'
_publ_contact_author_address
;
Departamento de Qu\'imica Inorg\'anica
Facultad de Qu\'imica
Pontificia Universidad Cat\'olica de Chile
;
_publ_contact_author_email     'ichavez@uc.cl'
_publ_contact_author_fax     '(56 2)3544397'
_publ_contact_author_phone     '(56 2)3544744'
_publ_section_title
;\
(<i>E</i>)-2-{[(2-Aminopyridin-3-yl)imino]methyl}-4,6-di-<i>tert</i>-\
butylphenol
;
loop_
    _publ_author_name
    _publ_author_footnote
    _publ_author_address
    'Carre\~no, Alexander' .
;
Departamento de Ciencias Qu\'imicas
Facultad de Ciencias Exactas
Universidad Andres Bello
Programa de Doctorado en Fisico-Qu\'imica Molecula,
Santiago
Chile
;
    'Ladeira, Sonia' .
;
Universit\'e Paul Sabatier
Institut de Chimie de Toulouse (FR 2599)
118 route de Narbonne
31062 Toulouse Cedex 9
France
;
    'Castel, Annie' .
;
Universit\'e Paul Sabatier
Institut de Chimie de Toulouse (FR 2599)
118 route de Narbonne
31062 Toulouse Cedex 9, France
;
    'Vega, Andres' .
;
Departamento de Ciencias Qu\'imicas
Facultad de Ciencias Exactas
Universidad Andres Bello
Centro para el Desarrollo de la Nanociencia y la Nanotecnolog\'ia, CEDENNA,
Santiago
Chile
;
    'Chavez, Ivonne' .
;
Departamento de Qu\'imica Inorg\'anica
Facultad de Qu\'imica
Pontificia Universidad Cat\'olica de Chile
Santiago
Chile
;
data_I
_chemical_name_systematic
;
(<i>E</i>)-2-{[(2-Aminopyridin-3-yl)imino]methyl}-4,6-di-<i>tert</i>-
butylphenol
;
_chemical_formula_moiety     'C20 H27 N3 O'
_chemical_formula_sum     'C20 H27 N3 O'
_chemical_formula_iupac     'C20 H27 N3 O'
_chemical_formula_weight     325.45
_symmetry_cell_setting     monoclinic
_symmetry_space_group_name_H-M     'P 21/c'
_symmetry_space_group_name_Hall     '-P 2ybc'
loop_
    _symmetry_equiv_pos_as_xyz
    'x, y, z'
    '-x, y+1/2, -z+1/2'
    '-x, -y, -z'
    'x, -y-1/2, z-1/2'
_cell_length_a     16.8457(12)
_cell_length_b     10.6227(8)
_cell_length_c     10.4817(6)
_cell_angle_alpha     90
_cell_angle_beta     101.268(4)
_cell_angle_gamma     90
_cell_volume     1839.5(2)
_cell_formula_units_Z     4
_cell_measurement_reflns_used     4180
_cell_measurement_theta_min     2.28
_cell_measurement_theta_max     24.18
_cell_measurement_temperature     193(2)
_cell_special_details     ?
_exptl_crystal_description     needle
_exptl_crystal_colour     yellow
_exptl_crystal_size_max     0.6
_exptl_crystal_size_mid     0.06
_exptl_crystal_size_min     0.04
_exptl_crystal_density_diffrn     1.175
_exptl_crystal_density_method     'not measured'
_exptl_crystal_F_000     704
_exptl_absorpt_coefficient_mu     0.074
_exptl_absorpt_correction_type     multi-scan
_exptl_absorpt_process_details     '(SADABS; Bruker, 2009)'
_exptl_absorpt_correction_T_min     0.9572
_exptl_absorpt_correction_T_max     0.9971
_exptl_special_details     ?
_diffrn_ambient_temperature     193(2)
_diffrn_radiation_type     MoK\a
_diffrn_radiation_wavelength     0.71073
_diffrn_radiation_source     'microfocus sealed tube'
_diffrn_radiation_monochromator     'multilayer optics'
_diffrn_measurement_device_type     'Bruker Kappa APEXII Quazar area-detector'
_diffrn_measurement_method     '\f and \w scans'
_diffrn_detector_area_resol_mean     ?
_diffrn_reflns_number     29076
_diffrn_reflns_av_R_equivalents     0.0631
_diffrn_reflns_theta_min     3.12
_diffrn_reflns_theta_max     28.28
_diffrn_reflns_theta_full     28.28
_diffrn_measured_fraction_theta_max     0.994
_diffrn_measured_fraction_theta_full     0.994
_diffrn_reflns_limit_h_min     -22
_diffrn_reflns_limit_h_max     22
_diffrn_reflns_limit_k_min     -14
_diffrn_reflns_limit_k_max     14
_diffrn_reflns_limit_l_min     -13
_diffrn_reflns_limit_l_max     13
_diffrn_standards_number     ?
_diffrn_standards_interval_count     ?
_diffrn_standards_interval_time     ?
_diffrn_standards_decay_%     ?
_refine_special_details
;
Refinement of <i>F</i>^2^ against ALL reflections. The weighted <i>R</i>-factor
<i>wR</i> and goodness of fit <i>S</i> are based on <i>F</i>^2^, conventional
<i>R</i>-factors <i>R</i> are based on <i>F</i>, with <i>F</i> set to zero for
negative <i>F</i>^2^. The threshold expression of <i>F</i>^2^ >
\s(<i>F</i>^2^) is used only for calculating <i>R</i>-factors(gt) <i>etc</i>.
and is not relevant to the choice of reflections for refinement.
<i>R</i>-factors based on <i>F</i>^2^ are statistically about twice as large
as those based on <i>F</i>, and <i>R</i>- factors based on ALL data will be
even larger.
;
_reflns_number_total     4532
_reflns_number_gt     2875
_reflns_threshold_expression     I>2sigma(I)
_refine_ls_structure_factor_coef     Fsqd
_refine_ls_matrix_type     full
_refine_ls_R_factor_all     0.0969
_refine_ls_R_factor_gt     0.054
_refine_ls_wR_factor_gt     0.1383
_refine_ls_wR_factor_ref     0.1598
_refine_ls_goodness_of_fit_ref     1.026
_refine_ls_restrained_S_all     1.026
_refine_ls_number_reflns     4532
_refine_ls_number_parameters     230
_refine_ls_number_restraints     2
_refine_ls_hydrogen_treatment     mixed
_refine_ls_weighting_scheme     calc
_refine_ls_weighting_details
         'calc w=1/[\s^2^(Fo^2^)+(0.0793P)^2^+0.3155P] where P=(Fo^2^+2Fc^2^)/3'
_atom_sites_solution_hydrogens     geom
_atom_sites_solution_primary     direct
_atom_sites_solution_secondary     difmap
_refine_ls_shift/su_max     0.001
_refine_ls_shift/su_mean     0
_refine_diff_density_max     0.277
_refine_diff_density_min     -0.261
_refine_ls_extinction_method     none
loop_
    _atom_type_symbol
    _atom_type_description
    _atom_type_scat_dispersion_real
    _atom_type_scat_dispersion_imag
    _atom_type_scat_source
    C C 0.0033 0.0016 'International Tables Vol C Tables 4.2.6.8 and 6.1.1.4'
    H H 0 0 'International Tables Vol C Tables 4.2.6.8 and 6.1.1.4'
    N N 0.0061 0.0033 'International Tables Vol C Tables 4.2.6.8 and 6.1.1.4'
    O O 0.0106 0.006 'International Tables Vol C Tables 4.2.6.8 and 6.1.1.4'
_computing_data_collection     'APEX2 (Bruker, 2009)'
_computing_cell_refinement     'SAINT (Bruker, 2009)'
_computing_data_reduction     'SAINT (Bruker, 2009)'
_computing_structure_solution     'SHELXS97 (Sheldrick, 2008)'
_computing_structure_refinement     'SHELXL97 (Sheldrick, 2008)'
_computing_molecular_graphics     'ORTEP-3 for Windows (Farrugia, 1997)'
_computing_publication_material     'WinGX (Farrugia, 1999)'
loop_
    _atom_site_type_symbol
    _atom_site_label
    _atom_site_fract_x
    _atom_site_fract_y
    _atom_site_fract_z
    _atom_site_U_iso_or_equiv
    _atom_site_adp_type
    _atom_site_calc_flag
    _atom_site_refinement_flags
    _atom_site_occupancy
    _atom_site_symmetry_multiplicity
    _atom_site_disorder_assembly
    _atom_site_disorder_group
    C C1 0.33157(10) 0.86007(16) 0.29538(16) 0.0257(4) Uani d . 1 1 . .
    H H1 0.3674 0.8829 0.3736 0.031 Uiso calc R 1 1 . .
    C C2 0.28038(10) 0.95302(16) 0.23052(16) 0.0249(4) Uani d . 1 1 . .
    C C3 0.22810(10) 0.91744(16) 0.11465(16) 0.0257(4) Uani d . 1 1 . .
    C C4 0.22863(10) 0.79318(16) 0.06788(16) 0.0245(4) Uani d . 1 1 . .
    C C5 0.28054(10) 0.70461(16) 0.13891(17) 0.0266(4) Uani d . 1 1 . .
    H H5 0.2794 0.6204 0.108 0.032 Uiso calc R 1 1 . .
    C C6 0.33349(10) 0.73537(16) 0.25259(16) 0.0253(4) Uani d . 1 1 . .
    C C7 0.28219(12) 1.08949(17) 0.28088(17) 0.0320(4) Uani d . 1 1 . .
    C C8 0.34609(13) 1.10793(19) 0.40455(18) 0.0390(5) Uani d . 1 1 . .
    H H8A 0.3332 1.0544 0.4739 0.058 Uiso calc R 1 1 . .
    H H8B 0.3467 1.1963 0.4315 0.058 Uiso calc R 1 1 . .
    H H8C 0.3994 1.0849 0.3876 0.058 Uiso calc R 1 1 . .
    C C9 0.19959(13) 1.1247(2) 0.3122(2) 0.0461(5) Uani d . 1 1 . .
    H H9A 0.157 1.1094 0.2357 0.069 Uiso calc R 1 1 . .
    H H9B 0.1997 1.2139 0.336 0.069 Uiso calc R 1 1 . .
    H H9C 0.1894 1.0733 0.385 0.069 Uiso calc R 1 1 . .
    C C10 0.30327(16) 1.17916(19) 0.1770(2) 0.0478(6) Uani d . 1 1 . .
    H H10A 0.355 1.154 0.1554 0.072 Uiso calc R 1 1 . .
    H H10B 0.3075 1.2654 0.2109 0.072 Uiso calc R 1 1 . .
    H H10C 0.2607 1.1752 0.0987 0.072 Uiso calc R 1 1 . .
    C C11 0.39232(11) 0.63577(17) 0.32438(16) 0.0304(4) Uani d . 1 1 . .
    C C12 0.43933(14) 0.6829(2) 0.4540(2) 0.0479(6) Uani d . 1 1 . .
    H H12A 0.4739 0.6152 0.4976 0.072 Uiso calc R 1 1 . .
    H H12B 0.4014 0.7094 0.5088 0.072 Uiso calc R 1 1 . .
    H H12C 0.4731 0.7546 0.4394 0.072 Uiso calc R 1 1 . .
    C C13 0.34424(14) 0.5187(2) 0.3506(2) 0.0473(6) Uani d . 1 1 . .
    H H13A 0.3133 0.4864 0.2681 0.071 Uiso calc R 1 1 . .
    H H13B 0.307 0.5414 0.408 0.071 Uiso calc R 1 1 . .
    H H13C 0.3818 0.4537 0.3923 0.071 Uiso calc R 1 1 . .
    C C14 0.45191(13) 0.5987(2) 0.2383(2) 0.0484(6) Uani d . 1 1 . .
    H H14A 0.422 0.5655 0.1555 0.073 Uiso calc R 1 1 . .
    H H14B 0.4889 0.534 0.2823 0.073 Uiso calc R 1 1 . .
    H H14C 0.4831 0.6728 0.2218 0.073 Uiso calc R 1 1 . .
    C C15 0.17797(10) 0.75478(17) -0.05444(16) 0.0275(4) Uani d . 1 1 . .
    H H15 0.1788 0.6688 -0.079 0.033 Uiso calc R 1 1 . .
    C C16 0.05978(11) 0.86736(18) -0.35148(17) 0.0299(4) Uani d . 1 1 . .
    C C17 0.08167(10) 0.78338(17) -0.24490(16) 0.0281(4) Uani d . 1 1 . .
    C C18 0.04954(11) 0.66344(19) -0.25690(18) 0.0335(4) Uani d . 1 1 . .
    H H18 0.0632 0.605 -0.1874 0.04 Uiso calc R 1 1 . .
    C C19 -0.00259(12) 0.6285(2) -0.37037(18) 0.0383(5) Uani d . 1 1 . .
    H H19 -0.0231 0.5451 -0.3819 0.046 Uiso calc R 1 1 . .
    C C20 -0.02377(12) 0.7174(2) -0.46567(18) 0.0397(5) Uani d . 1 1 . .
    H H20 -0.0615 0.6942 -0.5417 0.048 Uiso calc R 1 1 . .
    N N1 0.13236(9) 0.83038(15) -0.13087(14) 0.0289(4) Uani d . 1 1 . .
    N N2 0.00551(10) 0.83493(16) -0.45811(14) 0.0355(4) Uani d . 1 1 . .
    N N3 0.09503(10) 0.98206(16) -0.35261(16) 0.0369(4) Uani d D 1 1 . .
    H H103 0.1261(11) 1.010(2) -0.2805(14) 0.044 Uiso d D 1 1 . .
    H H203 0.0683(12) 1.0386(16) -0.4065(17) 0.044 Uiso d D 1 1 . .
    O O1 0.17780(8) 1.00391(12) 0.04615(12) 0.0353(3) Uani d . 1 1 . .
    H H1A 0.1527 0.9712 -0.023 0.053 Uiso calc R 1 1 . .
loop_
    _atom_site_aniso_label
    _atom_site_aniso_U_11
    _atom_site_aniso_U_22
    _atom_site_aniso_U_33
    _atom_site_aniso_U_12
    _atom_site_aniso_U_13
    _atom_site_aniso_U_23
    C1 0.0288(9) 0.0250(9) 0.0211(8) -0.0005(7) -0.0006(7) -0.0018(7)
    C2 0.0281(9) 0.0224(9) 0.0234(8) 0.0010(7) 0.0029(7) -0.0004(7)
    C3 0.0268(9) 0.0238(9) 0.0245(8) 0.0038(7) 0.0001(7) 0.0028(7)
    C4 0.0253(9) 0.0225(9) 0.0241(8) -0.0017(7) 0.0006(7) -0.0012(6)
    C5 0.0296(9) 0.0212(9) 0.0275(9) 0.0013(7) 0.0025(7) -0.0020(7)
    C6 0.0266(9) 0.0246(9) 0.0236(8) 0.0027(7) 0.0025(7) 0.0023(7)
    C7 0.0436(11) 0.0215(9) 0.0292(9) 0.0018(8) 0.0025(8) -0.0033(7)
    C8 0.0523(12) 0.0277(10) 0.0331(10) -0.0017(9) -0.0009(9) -0.0065(8)
    C9 0.0538(13) 0.0368(12) 0.0456(12) 0.0138(10) 0.0043(10) -0.0092(9)
    C10 0.0753(16) 0.0253(10) 0.0383(11) -0.0091(11) 0.0004(11) 0.0029(9)
    C11 0.0374(10) 0.0268(9) 0.0243(9) 0.0097(8) -0.0007(7) 0.0006(7)
    C12 0.0552(13) 0.0433(13) 0.0358(11) 0.0196(11) -0.0141(10) -0.0033(9)
    C13 0.0563(14) 0.0303(11) 0.0533(13) 0.0066(10) 0.0060(11) 0.0123(10)
    C14 0.0483(13) 0.0567(14) 0.0394(12) 0.0260(11) 0.0067(10) 0.0056(10)
    C15 0.0271(9) 0.0266(9) 0.0272(9) -0.0002(7) 0.0016(7) -0.0039(7)
    C16 0.0288(9) 0.0342(10) 0.0254(9) 0.0033(8) 0.0024(7) -0.0034(7)
    C17 0.0246(9) 0.0348(10) 0.0229(9) 0.0011(8) 0.0002(7) -0.0038(7)
    C18 0.0319(10) 0.0374(11) 0.0296(9) -0.0020(8) 0.0020(8) 0.0001(8)
    C19 0.0386(11) 0.0407(12) 0.0334(10) -0.0104(9) 0.0014(8) -0.0041(9)
    C20 0.0397(11) 0.0483(13) 0.0270(10) -0.0079(10) -0.0037(8) -0.0072(9)
    N1 0.0273(8) 0.0332(9) 0.0234(7) 0.0003(6) -0.0016(6) -0.0025(6)
    N2 0.0363(9) 0.0400(10) 0.0263(8) -0.0014(7) -0.0035(7) -0.0021(7)
    N3 0.0436(10) 0.0318(9) 0.0298(9) 0.0002(8) -0.0063(7) 0.0015(7)
    O1 0.0397(8) 0.0274(7) 0.0321(7) 0.0098(6) -0.0093(6) -0.0004(5)
_geom_special_details
;
All s.u.'s (except the s.u. in the dihedral angle between two l.s. planes) are
estimated using the full covariance matrix. The cell s.u.'s are taken into
account individually in the estimation of s.u.'s in distances, angles and
torsion angles; correlations between s.u.'s in cell parameters are only used
when they are defined by crystal symmetry. An approximate (isotropic)
treatment of cell s.u.'s is used for estimating s.u.'s involving l.s. planes.
;
loop_
    _geom_bond_atom_site_label_1
    _geom_bond_atom_site_label_2
    _geom_bond_site_symmetry_2
    _geom_bond_distance
    _geom_bond_publ_flag
    C1 C2 . 1.397(2) ?
    C1 C6 . 1.401(2) ?
    C1 H1 . 0.95 ?
    C2 C3 . 1.406(2) ?
    C2 C7 . 1.541(2) ?
    C3 O1 . 1.356(2) ?
    C3 C4 . 1.409(2) ?
    C4 C5 . 1.396(2) ?
    C4 C15 . 1.453(2) ?
    C5 C6 . 1.381(2) ?
    C5 H5 . 0.95 ?
    C6 C11 . 1.541(2) ?
    C7 C8 . 1.527(2) ?
    C7 C9 . 1.537(3) ?
    C7 C10 . 1.539(3) ?
    C8 H8A . 0.98 ?
    C8 H8B . 0.98 ?
    C8 H8C . 0.98 ?
    C9 H9A . 0.98 ?
    C9 H9B . 0.98 ?
    C9 H9C . 0.98 ?
    C10 H10A . 0.98 ?
    C10 H10B . 0.98 ?
    C10 H10C . 0.98 ?
    C11 C12 . 1.518(3) ?
    C11 C14 . 1.527(3) ?
    C11 C13 . 1.538(3) ?
    C12 H12A . 0.98 ?
    C12 H12B . 0.98 ?
    C12 H12C . 0.98 ?
    C13 H13A . 0.98 ?
    C13 H13B . 0.98 ?
    C13 H13C . 0.98 ?
    C14 H14A . 0.98 ?
    C14 H14B . 0.98 ?
    C14 H14C . 0.98 ?
    C15 N1 . 1.279(2) ?
    C15 H15 . 0.95 ?
    C16 N2 . 1.343(2) ?
    C16 N3 . 1.357(3) ?
    C16 C17 . 1.421(2) ?
    C17 C18 . 1.380(3) ?
    C17 N1 . 1.417(2) ?
    C18 C19 . 1.384(3) ?
    C18 H18 . 0.95 ?
    C19 C20 . 1.370(3) ?
    C19 H19 . 0.95 ?
    C20 N2 . 1.339(3) ?
    C20 H20 . 0.95 ?
    N3 H103 . 0.882(9) ?
    N3 H203 . 0.885(9) ?
    O1 H1A . 0.84 ?
loop_
    _geom_angle_atom_site_label_1
    _geom_angle_atom_site_label_2
    _geom_angle_atom_site_label_3
    _geom_angle_site_symmetry_1
    _geom_angle_site_symmetry_3
    _geom_angle
    _geom_angle_publ_flag
    C2 C1 C6 . . 124.28(15) ?
    C2 C1 H1 . . 117.9 ?
    C6 C1 H1 . . 117.9 ?
    C1 C2 C3 . . 116.96(15) ?
    C1 C2 C7 . . 121.96(15) ?
    C3 C2 C7 . . 121.07(15) ?
    O1 C3 C2 . . 119.77(15) ?
    O1 C3 C4 . . 119.75(15) ?
    C2 C3 C4 . . 120.47(15) ?
    C5 C4 C3 . . 119.45(15) ?
    C5 C4 C15 . . 118.68(15) ?
    C3 C4 C15 . . 121.84(15) ?
    C6 C5 C4 . . 122.16(16) ?
    C6 C5 H5 . . 118.9 ?
    C4 C5 H5 . . 118.9 ?
    C5 C6 C1 . . 116.65(15) ?
    C5 C6 C11 . . 120.27(15) ?
    C1 C6 C11 . . 123.06(15) ?
    C8 C7 C9 . . 107.74(16) ?
    C8 C7 C10 . . 107.40(17) ?
    C9 C7 C10 . . 110.13(17) ?
    C8 C7 C2 . . 112.01(15) ?
    C9 C7 C2 . . 110.13(16) ?
    C10 C7 C2 . . 109.38(15) ?
    C7 C8 H8A . . 109.5 ?
    C7 C8 H8B . . 109.5 ?
    H8A C8 H8B . . 109.5 ?
    C7 C8 H8C . . 109.5 ?
    H8A C8 H8C . . 109.5 ?
    H8B C8 H8C . . 109.5 ?
    C7 C9 H9A . . 109.5 ?
    C7 C9 H9B . . 109.5 ?
    H9A C9 H9B . . 109.5 ?
    C7 C9 H9C . . 109.5 ?
    H9A C9 H9C . . 109.5 ?
    H9B C9 H9C . . 109.5 ?
    C7 C10 H10A . . 109.5 ?
    C7 C10 H10B . . 109.5 ?
    H10A C10 H10B . . 109.5 ?
    C7 C10 H10C . . 109.5 ?
    H10A C10 H10C . . 109.5 ?
    H10B C10 H10C . . 109.5 ?
    C12 C11 C14 . . 109.03(17) ?
    C12 C11 C13 . . 107.93(17) ?
    C14 C11 C13 . . 109.08(17) ?
    C12 C11 C6 . . 112.56(15) ?
    C14 C11 C6 . . 108.83(15) ?
    C13 C11 C6 . . 109.36(15) ?
    C11 C12 H12A . . 109.5 ?
    C11 C12 H12B . . 109.5 ?
    H12A C12 H12B . . 109.5 ?
    C11 C12 H12C . . 109.5 ?
    H12A C12 H12C . . 109.5 ?
    H12B C12 H12C . . 109.5 ?
    C11 C13 H13A . . 109.5 ?
    C11 C13 H13B . . 109.5 ?
    H13A C13 H13B . . 109.5 ?
    C11 C13 H13C . . 109.5 ?
    H13A C13 H13C . . 109.5 ?
    H13B C13 H13C . . 109.5 ?
    C11 C14 H14A . . 109.5 ?
    C11 C14 H14B . . 109.5 ?
    H14A C14 H14B . . 109.5 ?
    C11 C14 H14C . . 109.5 ?
    H14A C14 H14C . . 109.5 ?
    H14B C14 H14C . . 109.5 ?
    N1 C15 C4 . . 123.62(16) ?
    N1 C15 H15 . . 118.2 ?
    C4 C15 H15 . . 118.2 ?
    N2 C16 N3 . . 116.81(16) ?
    N2 C16 C17 . . 121.54(17) ?
    N3 C16 C17 . . 121.60(16) ?
    C18 C17 N1 . . 124.26(16) ?
    C18 C17 C16 . . 118.10(16) ?
    N1 C17 C16 . . 117.58(16) ?
    C17 C18 C19 . . 119.84(18) ?
    C17 C18 H18 . . 120.1 ?
    C19 C18 H18 . . 120.1 ?
    C20 C19 C18 . . 118.20(19) ?
    C20 C19 H19 . . 120.9 ?
    C18 C19 H19 . . 120.9 ?
    N2 C20 C19 . . 123.99(17) ?
    N2 C20 H20 . . 118 ?
    C19 C20 H20 . . 118 ?
    C15 N1 C17 . . 119.76(16) ?
    C20 N2 C16 . . 118.12(17) ?
    C16 N3 H103 . . 118.8(14) ?
    C16 N3 H203 . . 116.5(14) ?
    H103 N3 H203 . . 118(2) ?
    C3 O1 H1A . . 109.5 ?
loop_
    _geom_hbond_atom_site_label_D
    _geom_hbond_atom_site_label_H
    _geom_hbond_atom_site_label_A
    _geom_hbond_site_symmetry_A
    _geom_hbond_distance_DH
    _geom_hbond_distance_HA
    _geom_hbond_distance_DA
    _geom_hbond_angle_DHA
    O1 H1A N1 . 0.84 1.87 2.6214(19) 149
    N3 H203 N2 3_574 0.885(9) 2.162(10) 3.045(2) 175(2)
