# Supplementary material for: (E)-2-{[(2-Amino­pyridin-3-yl)imino]­meth­yl}-4,6-di-tert-butyl­phenol
Source: Acta Crystallogr Sect E Struct Rep Online. 2012 Jul 21;68(Pt 8):o2507–8. doi: 10.1107/S1600536812032060 (PMC3414959; doi:10.1107/S1600536812032060)
Supplement: Supplementary file 2 [file e-68-o2507-Isup2.hkl]

# 
# h,k,l, Fc-squared, Fo-squared, sigma(Fo-squared) and status flag 
# 
data_I
_shelx_title ' alexander2m in P2(1)/c' 
_shelx_refln_list_code          4 
_shelx_F_calc_maximum      214.80 
_exptl_crystal_F_000       704.00 
_reflns_d_resolution_high  0.7501 
 
loop_ 
 _symmetry_equiv_pos_as_xyz 
 'x, y, z' 
 '-x, y+1/2, -z+1/2' 
 '-x, -y, -z' 
 'x, -y-1/2, z-1/2' 
 
_cell_length_a    16.8457 
_cell_length_b    10.6227 
_cell_length_c    10.4817 
_cell_angle_alpha  90.000 
_cell_angle_beta  101.268 
_cell_angle_gamma  90.000 
 
_shelx_F_squared_multiplier     1.000 
 
loop_ 
 _refln_index_h 
 _refln_index_k 
 _refln_index_l 
 _refln_F_squared_calc 
 _refln_F_squared_meas 
 _refln_F_squared_sigma 
 _refln_observed_status 
   4   0   0      602.34      639.11     13.26 o 
   5   0   0       22.42       24.42      2.26 o 
   6   0   0     2592.51     2476.46     32.10 o 
   7   0   0       24.36       33.31      4.06 o 
   8   0   0     1379.01     1291.36     27.35 o 
   9   0   0      297.19      369.41     16.40 o 
  10   0   0       39.39       92.73      6.34 o 
  11   0   0      781.58      808.71     20.43 o 
  12   0   0      133.96      129.67     10.85 o 
  13   0   0        0.84       10.05      9.00 o 
  14   0   0      146.92      159.75     11.49 o 
  15   0   0      238.02      204.49     12.80 o 
  16   0   0       51.34       67.70     11.01 o 
  17   0   0      150.60      158.30     17.91 o 
  18   0   0      717.84      757.88     27.73 o 
  19   0   0      416.12      477.22     43.50 o 
  20   0   0       80.97       85.04     12.03 o 
  21   0   0      222.96      256.65     16.72 o 
  22   0   0      140.59      162.48     17.56 o 
   2   1   0      430.96      167.44      9.30 o 
   4   1   0      124.47       92.20      2.69 o 
   5   1   0     1304.18     1249.48     11.43 o 
   6   1   0      110.29       89.81      2.65 o 
   7   1   0        4.26        2.55      2.55 o 
   8   1   0      258.68      295.32      6.30 o 
   9   1   0        3.94        4.86      3.02 o 
  10   1   0        4.59        3.91      3.10 o 
  11   1   0      656.10      642.74     10.96 o 
  12   1   0      302.11      304.29      9.27 o 
  13   1   0       16.87       34.81      5.47 o 
  14   1   0       24.01       26.31      5.72 o 
  15   1   0       40.55       36.75      5.72 o 
  16   1   0       17.04       14.70      6.20 o 
  17   1   0      162.68      150.13      9.65 o 
  18   1   0       81.62       95.37      8.46 o 
  19   1   0      255.74      277.27     12.17 o 
  20   1   0      147.23      152.08     10.46 o 
  21   1   0       93.87       87.33     10.44 o 
   3   2   0     1195.89     1142.11     11.83 o 
   4   2   0     1216.17     1195.05     14.09 o 
   5   2   0      182.81      154.60      3.09 o 
   6   2   0       58.25       84.12      3.04 o 
   7   2   0      134.16       91.52      3.80 o 
   8   2   0        3.70        6.80      3.12 o 
   9   2   0      133.04      132.50      4.85 o 
  10   2   0       16.96       11.90      3.31 o 
  11   2   0      363.10      382.57     10.34 o 
  12   2   0        0.04       -0.18      3.85 o 
  13   2   0       77.75       68.54      5.26 o 
  14   2   0        7.98       11.73      5.42 o 
  15   2   0       57.95       58.90      6.39 o 
  16   2   0       30.76       32.42      6.65 o 
  17   2   0        9.04       20.19      6.50 o 
  18   2   0        0.04       -6.25      6.25 o 
  19   2   0       29.27       23.76      7.85 o 
  20   2   0       43.12       40.19      8.78 o 
  21   2   0        0.84       -7.58      7.58 o 
   1   3   0     1206.35     1153.08     16.94 o 
   2   3   0      121.49      121.88      3.22 o 
   3   3   0      836.34     1021.88     10.04 o 
   4   3   0       93.38       83.76      3.35 o 
   5   3   0     1460.65     1399.50     14.46 o 
   6   3   0        2.40        2.04      2.72 o 
   7   3   0      102.61      145.20      4.57 o 
   8   3   0       37.11       49.57      3.60 o 
   9   3   0      295.47      372.55      7.37 o 
  10   3   0      195.20      204.42      5.87 o 
  11   3   0       68.64       59.10      4.83 o 
  12   3   0      188.03      189.84      6.51 o 
  13   3   0       32.86       36.58      4.97 o 
  14   3   0       90.67      103.23      6.26 o 
  15   3   0       28.01       42.95      5.74 o 
  16   3   0        0.00       -5.81      5.81 o 
  17   3   0        6.76        1.73      6.93 o 
  18   3   0       12.19        6.86      7.24 o 
  19   3   0        0.42        2.83      8.73 o 
  20   3   0       44.57       47.43      9.13 o 
  21   3   0       23.11       14.55      8.65 o 
   0   4   0      358.91      385.23     12.31 o 
   1   4   0      287.28      243.19      6.60 o 
   2   4   0     1520.61     1580.11     19.46 o 
   3   4   0     1730.05     1787.55     23.76 o 
   4   4   0      561.01      536.27      8.42 o 
   5   4   0      670.87      740.15     10.77 o 
   6   4   0       34.86       32.62      3.71 o 
   7   4   0       84.25       95.01      4.02 o 
   8   4   0      330.41      334.31      6.88 o 
   9   4   0      108.64      115.31      4.54 o 
  10   4   0       27.63       35.31      3.89 o 
  11   4   0      361.57      395.68      8.78 o 
  12   4   0      387.35      394.10      9.52 o 
  13   4   0      123.02      128.98      6.52 o 
  14   4   0      236.21      245.72      9.22 o 
  15   4   0      494.37      490.96     12.52 o 
  16   4   0      155.29      171.47     14.04 o 
  17   4   0        9.27       10.29      7.05 o 
  18   4   0       66.24       61.31      8.74 o 
  19   4   0      105.75       79.41     12.86 o 
  20   4   0      164.89      176.76     12.06 o 
  21   4   0        5.55       -2.36      8.20 o 
   1   5   0      570.59      571.48     18.68 o 
   2   5   0       14.54        4.54      2.41 o 
   3   5   0     2063.14     2213.10     30.61 o 
   4   5   0       25.48       28.13      4.00 o 
   5   5   0      123.41      134.07      5.77 o 
   6   5   0      150.62      204.38      6.96 o 
   7   5   0        6.43        0.87      3.20 o 
   8   5   0      608.92      595.77     10.31 o 
   9   5   0      316.46      334.34      8.12 o 
  10   5   0      131.86      147.74      6.67 o 
  11   5   0       14.39       13.02      4.14 o 
  12   5   0      229.80      240.20      7.94 o 
  13   5   0       56.23       68.60      5.89 o 
  14   5   0      104.30       95.44      7.95 o 
  15   5   0      155.00      149.02      9.14 o 
  16   5   0       29.83       40.98     10.43 o 
  17   5   0       21.07       18.47      7.60 o 
  18   5   0        4.12       13.30      8.41 o 
  19   5   0        0.27        0.34      7.68 o 
  20   5   0       12.65       15.74     10.70 o 
   0   6   0     1211.49     1150.52     29.24 o 
   1   6   0      996.94     1035.01     19.29 o 
   2   6   0      609.26      701.61     13.80 o 
   3   6   0       14.67       28.60      4.29 o 
   4   6   0      332.20      327.60      9.32 o 
   5   6   0        0.00       -2.73      2.73 o 
   6   6   0      154.58      153.73      6.55 o 
   7   6   0      167.89      169.64      6.52 o 
   8   6   0        4.34        4.50      4.00 o 
   9   6   0        1.22       -0.29      4.04 o 
  10   6   0       41.77       47.27      5.44 o 
  11   6   0       26.24       18.78      5.44 o 
  12   6   0        4.50        2.93      5.85 o 
  13   6   0        0.10        6.13      5.96 o 
  14   6   0        0.00        5.10      6.04 o 
  15   6   0       32.36       28.35      7.35 o 
  16   6   0      128.45      116.80      9.66 o 
  17   6   0        3.29       -6.94      6.94 o 
  18   6   0        1.72       11.25      7.76 o 
  19   6   0       50.82       36.25     10.57 o 
   1   7   0      230.09      234.20      8.27 o 
   2   7   0       38.57       45.98      4.93 o 
   3   7   0       27.35       32.88      4.73 o 
   4   7   0      106.37      106.32      6.32 o 
   5   7   0       12.66        9.28      3.07 o 
   6   7   0      113.74      100.89      9.71 o 
   7   7   0      149.71      165.04      7.57 o 
   8   7   0       63.49       54.35      7.12 o 
   9   7   0       94.88       88.76      8.65 o 
  10   7   0       20.74       21.49      6.00 o 
  11   7   0       12.61       11.31      5.83 o 
  12   7   0      202.69      199.82      9.84 o 
  13   7   0      176.31      180.30     10.14 o 
  14   7   0       62.88       78.66      7.93 o 
  15   7   0      203.54      209.70     11.70 o 
  16   7   0        0.19       -6.84      6.84 o 
  17   7   0        6.41        2.35      7.49 o 
  18   7   0        5.61       19.29      8.43 o 
  19   7   0        4.33       -4.11      8.19 o 
   0   8   0      386.73      372.90     14.28 o 
   1   8   0       47.98       41.73      4.86 o 
   2   8   0       11.54        8.50      4.18 o 
   3   8   0        2.91        3.27      3.96 o 
   4   8   0      648.04      563.61     13.81 o 
   5   8   0      286.72      283.41     10.40 o 
   6   8   0      833.98      787.56     21.99 o 
   7   8   0      693.37      604.79     19.39 o 
   8   8   0      181.00      183.68     15.18 o 
   9   8   0        0.71        7.61      7.81 o 
  10   8   0        3.42        1.75      7.04 o 
  11   8   0      110.64      114.23     10.20 o 
  12   8   0      357.26      358.08     13.96 o 
  13   8   0       25.81       27.65      7.45 o 
  14   8   0      285.23      301.70     13.27 o 
  15   8   0      128.41      135.49     11.30 o 
  16   8   0       10.34       16.51      9.28 o 
  17   8   0        6.73       13.42      8.73 o 
  18   8   0        8.14       10.46      8.97 o 
   1   9   0      187.23      169.40     10.71 o 
   2   9   0      158.25      132.88     10.53 o 
   3   9   0      177.32      166.89     11.72 o 
   4   9   0      846.24      730.34     21.44 o 
   5   9   0      413.03      355.68     18.93 o 
   6   9   0        2.04        0.34      7.25 o 
   7   9   0       85.48      113.59     10.65 o 
   8   9   0       47.40       39.91     12.22 o 
   9   9   0       27.57       27.63      8.47 o 
  10   9   0      124.36      128.98     10.79 o 
  11   9   0       16.66       18.73      8.31 o 
  12   9   0        3.02       -2.75      7.76 o 
  13   9   0      134.47      128.01     12.20 o 
  14   9   0      146.08      157.02     13.76 o 
  15   9   0        6.40       24.89     10.28 o 
  16   9   0        2.16        4.20      9.93 o 
  17   9   0       25.07       31.67     12.89 o 
   0  10   0      104.43      106.77     15.40 o 
   1  10   0       14.91        8.49      8.24 o 
   2  10   0      116.41      106.73      9.22 o 
   3  10   0       91.71       94.59     10.40 o 
   4  10   0       41.60       22.70      9.33 o 
   5  10   0       12.30        6.14      7.48 o 
   6  10   0       62.06       51.20     17.04 o 
   7  10   0        4.43       12.19      8.13 o 
   8  10   0        1.22       14.95      8.54 o 
   9  10   0       25.68       23.12      8.96 o 
  10  10   0        1.80       10.99      8.03 o 
  11  10   0       94.77      108.52     10.81 o 
  12  10   0       16.53        5.11      8.37 o 
  13  10   0       16.67       24.41      9.20 o 
  14  10   0       21.00       21.44     10.39 o 
  15  10   0      109.74      124.86     14.09 o 
   1  11   0        3.13        2.72      6.50 o 
   2  11   0       17.32       25.55      7.64 o 
   3  11   0        0.54       -2.40      6.74 o 
   4  11   0       65.75       54.22      9.56 o 
   5  11   0      101.74       81.67     10.39 o 
   6  11   0       97.69       98.08     12.55 o 
   7  11   0      163.46      163.27     13.16 o 
   8  11   0       43.39       34.67      9.77 o 
   9  11   0        4.69       18.61      9.34 o 
  10  11   0       51.60       55.91      9.98 o 
  11  11   0        3.35        6.66      8.69 o 
  12  11   0        7.87       22.17      9.38 o 
  13  11   0        9.29       -0.67     10.88 o 
   0  12   0        3.25        1.46      9.98 o 
   1  12   0        7.68        6.11      6.81 o 
   2  12   0        2.70        4.19      7.37 o 
   3  12   0       97.61      100.06     14.89 o 
   4  12   0       33.17       40.44      8.79 o 
   5  12   0        6.05       20.51      9.23 o 
   6  12   0       84.83       94.38     17.47 o 
   7  12   0       33.05       34.88      9.82 o 
   8  12   0       24.12       20.98      9.98 o 
   9  12   0        4.90        4.55     12.08 o 
  10  12   0       19.04        7.86      9.30 o 
  11  12   0        9.41       16.36      9.50 o 
   1  13   0       61.82       72.70     10.37 o 
   2  13   0      116.54      116.84     10.73 o 
   3  13   0       93.10      102.83     11.18 o 
   4  13   0      127.64      148.20     12.60 o 
   5  13   0       21.93       12.62      8.85 o 
   6  13   0       12.98        8.78      9.55 o 
   7  13   0       25.16       26.11     10.31 o 
   8  13   0       26.14       38.13     11.48 o 
   0  14   0        8.74       23.73     12.36 o 
   1  14   0       18.18       25.23      9.67 o 
   2  14   0        0.86       10.34      8.42 o 
   3  14   0        0.05        5.25      8.48 o 
 -22   1   1       56.55       41.02      9.08 o 
 -21   1   1       36.76       34.67     14.32 o 
 -20   1   1       76.35       81.32      9.65 o 
 -19   1   1        0.91       -6.42      6.42 o 
 -18   1   1        1.11       -5.51      6.79 o 
 -17   1   1        1.35        2.46      6.58 o 
 -16   1   1       30.77       21.03      6.84 o 
 -15   1   1        4.75        7.95      6.17 o 
 -14   1   1      183.05      164.62      8.00 o 
 -13   1   1        2.60       -4.54      4.54 o 
 -12   1   1        6.47        8.03      3.48 o 
 -11   1   1       11.43        9.76      3.04 o 
 -10   1   1       87.50       74.75      3.81 o 
  -9   1   1      137.89      138.86      5.29 o 
  -8   1   1      435.54      493.14      8.54 o 
  -7   1   1     1118.66     1082.18     13.25 o 
  -6   1   1     1306.45     1114.17     11.65 o 
  -5   1   1     1428.89     1317.68     13.06 o 
  -4   1   1      161.37      160.61      5.07 o 
  -3   1   1    21790.34    20499.98    248.34 o 
  -2   1   1     1264.06      724.19     28.37 o 
   2   1   1      396.62      206.33     29.30 o 
   3   1   1     4221.46     4051.29     34.76 o 
   4   1   1       21.61       11.61      1.31 o 
   5   1   1     1370.50     1272.56     11.68 o 
   6   1   1       12.27       20.35      2.31 o 
   7   1   1       27.07       39.27      3.13 o 
   8   1   1      304.31      275.77      6.35 o 
   9   1   1        7.19        4.83      3.33 o 
  10   1   1        0.05       -0.79      3.29 o 
  11   1   1       91.49       89.78      4.97 o 
  12   1   1        6.85        7.11      4.04 o 
  13   1   1      125.10      124.80      6.92 o 
  14   1   1        5.85       13.70      5.17 o 
  15   1   1      138.12      143.42      7.64 o 
  16   1   1      135.76      140.02      9.03 o 
  17   1   1      106.82      107.19      7.86 o 
  18   1   1        3.28       -1.64      6.15 o 
  19   1   1      135.37      161.18      9.54 o 
  20   1   1       14.55       17.03      7.03 o 
  21   1   1       13.89       11.02      7.90 o 
 -22   2   1       73.97       73.95     10.52 o 
 -21   2   1       69.79       61.96     12.90 o 
 -20   2   1       11.68       18.44      7.93 o 
 -19   2   1       88.20       99.95      9.54 o 
 -18   2   1       15.30       20.67      6.80 o 
 -17   2   1       64.84       58.24      9.12 o 
 -16   2   1        2.54       -5.62      5.62 o 
 -15   2   1       99.34       97.25      8.20 o 
 -14   2   1       15.41       15.50      5.43 o 
 -13   2   1       77.93       73.63      5.50 o 
 -12   2   1      493.10      539.38     10.48 o 
 -11   2   1      101.00      105.63      4.85 o 
 -10   2   1      521.48      561.00      9.14 o 
  -9   2   1       55.36       62.67      4.24 o 
  -8   2   1     1259.04     1247.56     16.88 o 
  -7   2   1       20.63       26.71      3.63 o 
  -6   2   1      148.86      127.39      3.38 o 
  -5   2   1     1508.71     1544.95     15.33 o 
  -4   2   1     7167.79     6986.92     62.90 o 
  -3   2   1      871.14      867.50     10.13 o 
  -2   2   1      862.52      795.12     10.12 o 
  -1   2   1        1.97        4.11      1.22 o 
   0   2   1     9305.82     9123.83    129.15 o 
   1   2   1     6362.54     6151.18     64.67 o 
   2   2   1       17.72       15.01      1.51 o 
   3   2   1      499.35      530.45      5.63 o 
   4   2   1      258.22      211.83      3.44 o 
   5   2   1        6.31        6.15      1.75 o 
   6   2   1      167.33      185.21      4.26 o 
   7   2   1      853.29      966.32     11.58 o 
   8   2   1       89.79       99.31      4.65 o 
   9   2   1      324.96      364.59      7.83 o 
  10   2   1       27.49       31.73      3.86 o 
  11   2   1      397.02      389.06      8.73 o 
  12   2   1       42.77       43.49      4.68 o 
  13   2   1       73.48       78.95      5.65 o 
  14   2   1       46.66       53.74      5.57 o 
  15   2   1       69.54       68.61      6.07 o 
  16   2   1       28.76       24.85      6.52 o 
  17   2   1        0.70       -4.03      6.21 o 
  18   2   1       48.08       51.36      7.21 o 
  19   2   1       44.57       49.00      8.08 o 
  20   2   1      122.06      116.85      9.86 o 
  21   2   1        0.14       -1.02      7.60 o 
 -21   3   1        5.90       13.69      9.78 o 
 -20   3   1        0.00       -2.05      8.80 o 
 -19   3   1      102.75      114.57     10.12 o 
 -18   3   1      228.48      215.66     11.90 o 
 -17   3   1      182.56      198.31     11.16 o 
 -16   3   1      113.57      116.29      8.14 o 
 -15   3   1      125.52      134.27      8.51 o 
 -14   3   1        2.34        6.28      4.74 o 
 -13   3   1      239.36      266.10      8.82 o 
 -12   3   1      106.97       99.66      5.07 o 
 -11   3   1      735.56      749.05     11.67 o 
 -10   3   1      371.07      390.48      7.84 o 
  -9   3   1      134.81      118.56      4.66 o 
  -8   3   1      350.77      316.60      6.99 o 
  -7   3   1      991.59     1032.20     13.13 o 
  -6   3   1      616.98      554.53      8.88 o 
  -5   3   1     1239.47     1191.93     12.76 o 
  -4   3   1      597.27      499.37      6.17 o 
  -3   3   1      791.69      845.94      8.69 o 
  -2   3   1      234.46      202.78      3.96 o 
  -1   3   1      203.04      201.61      4.57 o 
   0   3   1        8.02        5.30      2.08 o 
   1   3   1      835.68      836.70     10.40 o 
   2   3   1     1722.69     1726.14     16.32 o 
   3   3   1       21.62       29.71      1.91 o 
   4   3   1     1593.13     1569.48     14.02 o 
   5   3   1        0.35        0.18      2.39 o 
   6   3   1     4600.34     4552.20     44.14 o 
   7   3   1       82.02       97.31      3.97 o 
   8   3   1     2260.52     2372.35     27.72 o 
   9   3   1      676.34      691.82     10.78 o 
  10   3   1      314.66      317.67      7.58 o 
  11   3   1      185.71      198.21      6.49 o 
  12   3   1      168.01      166.84      6.76 o 
  13   3   1        8.33        5.40      4.64 o 
  14   3   1        3.58        7.45      4.92 o 
  15   3   1       23.09       25.84      5.71 o 
  16   3   1       82.46       98.69      7.49 o 
  17   3   1       14.61       16.85      8.21 o 
  18   3   1       16.83       16.63      7.58 o 
  19   3   1       13.80       -7.42      7.42 o 
  20   3   1        3.78       10.21      7.50 o 
  21   3   1       22.66        7.91      8.03 o 
 -21   4   1        4.25       -0.81      9.52 o 
 -20   4   1      117.02      122.51     12.24 o 
 -19   4   1       65.71       40.43      8.55 o 
 -18   4   1       21.81       12.41      7.46 o 
 -17   4   1        2.26       -3.19      6.80 o 
 -16   4   1        3.76        2.54      6.57 o 
 -15   4   1       14.81       14.65      7.97 o 
 -14   4   1      116.75      123.90     10.77 o 
 -13   4   1        2.86        3.09      4.49 o 
 -12   4   1       63.86       69.97      5.01 o 
 -11   4   1       40.51       33.23      3.88 o 
 -10   4   1      338.67      353.53      7.94 o 
  -9   4   1      118.07      139.52      5.55 o 
  -8   4   1        6.41        2.60      3.69 o 
  -7   4   1        0.33        2.52      2.50 o 
  -6   4   1      295.10      293.86      8.07 o 
  -5   4   1      451.45      488.83      9.00 o 
  -4   4   1     1384.02     1461.73     17.24 o 
  -3   4   1      813.45      821.23     10.84 o 
  -2   4   1      109.86      110.98      3.81 o 
  -1   4   1       22.58       26.31      2.75 o 
   0   4   1      778.97      882.65     13.38 o 
   1   4   1      324.47      327.34      6.22 o 
   2   4   1     1367.67     1455.87     16.70 o 
   3   4   1      433.18      393.25      7.30 o 
   4   4   1     1703.13     1743.51     19.98 o 
   5   4   1      242.84      253.41      5.89 o 
   6   4   1        4.55        1.45      2.90 o 
   7   4   1     1011.34     1004.79     13.77 o 
   8   4   1      354.03      354.82      8.62 o 
   9   4   1        1.47       -1.07      3.19 o 
  10   4   1       52.56       64.64      4.57 o 
  11   4   1       41.45       48.18      4.62 o 
  12   4   1       13.78       15.69      4.56 o 
  13   4   1      183.60      185.06      7.48 o 
  14   4   1      115.59      119.88      7.14 o 
  15   4   1      227.73      222.96      8.95 o 
  16   4   1        0.35       12.74      6.48 o 
  17   4   1        6.21       16.53      7.40 o 
  18   4   1        2.93        7.84      7.35 o 
  19   4   1        5.95        2.94      7.70 o 
  20   4   1       10.05        9.97      8.27 o 
 -20   5   1       20.28       19.53      8.45 o 
 -19   5   1       99.72       97.05     10.99 o 
 -18   5   1        9.13       15.07      7.71 o 
 -17   5   1       19.14       22.56      7.62 o 
 -16   5   1       19.01       16.55      7.27 o 
 -15   5   1      490.59      497.68     15.42 o 
 -14   5   1        2.65        0.03      5.68 o 
 -13   5   1      153.88      168.80      8.29 o 
 -12   5   1      196.75      182.91      8.24 o 
 -11   5   1        1.15       -0.46      3.72 o 
 -10   5   1      363.45      348.49      9.18 o 
  -9   5   1        5.96        1.05      2.62 o 
  -8   5   1       42.04       41.11      4.58 o 
  -7   5   1       11.95        7.47      2.84 o 
  -6   5   1      732.20      752.15     12.16 o 
  -5   5   1      871.79      827.94     14.43 o 
  -4   5   1     1960.21     1953.19     26.07 o 
  -3   5   1       97.62      106.57      5.17 o 
  -2   5   1      509.19      486.38      9.47 o 
  -1   5   1     2289.51     2399.65     32.41 o 
   0   5   1     2438.01     2518.91     36.22 o 
   1   5   1     1216.14     1370.27     19.15 o 
   2   5   1      101.49      118.77      5.08 o 
   3   5   1      160.09      166.09      5.77 o 
   4   5   1      220.96      282.76      7.31 o 
   5   5   1        2.19        0.66      2.98 o 
   6   5   1       83.18       70.71      3.92 o 
   7   5   1      232.08      231.57      7.00 o 
   8   5   1     1248.22     1254.97     17.80 o 
   9   5   1       26.02       23.32      4.19 o 
  10   5   1      244.89      235.86      7.13 o 
  11   5   1       25.28       27.66      4.84 o 
  12   5   1      164.78      167.83      7.15 o 
  13   5   1       29.26       42.94      5.70 o 
  14   5   1      106.33      111.80      7.85 o 
  15   5   1      205.30      211.63     10.31 o 
  16   5   1       92.70       93.50      8.97 o 
  17   5   1        0.89       -1.15      7.16 o 
  18   5   1        1.96       13.20      7.83 o 
  19   5   1       36.71       28.67     13.67 o 
  20   5   1      130.26      131.49     11.51 o 
 -20   6   1        0.76        2.71      8.38 o 
 -19   6   1       12.14       17.38      8.28 o 
 -18   6   1        0.05        5.42      7.70 o 
 -17   6   1       27.75       20.03      7.67 o 
 -16   6   1       23.54       27.74      7.70 o 
 -15   6   1       17.70       16.98      8.25 o 
 -14   6   1       11.50        7.55      9.48 o 
 -13   6   1       30.48       34.62      6.52 o 
 -12   6   1       77.21       89.90      6.91 o 
 -11   6   1       80.40       84.87      6.51 o 
 -10   6   1       72.52       72.45      6.20 o 
  -9   6   1      400.27      369.00     11.16 o 
  -8   6   1      197.01      186.45      8.54 o 
  -7   6   1        0.00        5.80      3.17 o 
  -6   6   1      147.48      154.34      7.40 o 
  -5   6   1      334.28      375.78      9.42 o 
  -4   6   1      330.79      359.94      9.17 o 
  -3   6   1      194.55      186.70      7.47 o 
  -2   6   1       60.81       62.91      4.69 o 
  -1   6   1       98.52      127.32      5.95 o 
   0   6   1       25.39       36.01      4.29 o 
   1   6   1       52.70       45.55      4.27 o 
   2   6   1       28.96       28.33      4.64 o 
   3   6   1      326.46      312.02      8.42 o 
   4   6   1       14.38       12.01      3.28 o 
   5   6   1      677.07      637.59     11.53 o 
   6   6   1      142.32      166.15      7.59 o 
   7   6   1        0.16        3.96      3.42 o 
   8   6   1       59.01       65.89      5.28 o 
   9   6   1      205.73      198.51      8.14 o 
  10   6   1        9.68        8.14      4.86 o 
  11   6   1      372.44      363.65     10.77 o 
  12   6   1      961.38      937.67     17.95 o 
  13   6   1       34.59       29.73      6.28 o 
  14   6   1        0.65       -4.13      6.14 o 
  15   6   1       16.34       13.13      6.61 o 
  16   6   1       13.69       14.90      7.38 o 
  17   6   1       12.03       20.82      7.60 o 
  18   6   1       13.30       18.57     11.30 o 
  19   6   1       17.87       16.83      8.64 o 
 -19   7   1        1.80       -6.03      7.70 o 
 -18   7   1       38.38       38.98      9.43 o 
 -17   7   1        6.26       16.00      7.94 o 
 -16   7   1       91.62       96.77      9.64 o 
 -15   7   1        7.92        6.68      6.78 o 
 -14   7   1       27.24       34.12      6.83 o 
 -13   7   1       10.91        9.77      6.21 o 
 -12   7   1       83.39       85.54      7.65 o 
 -11   7   1        0.37        4.29      5.60 o 
 -10   7   1       18.45        6.02      6.42 o 
  -9   7   1      671.39      592.18     18.13 o 
  -8   7   1      142.45      132.96      9.10 o 
  -7   7   1     1337.55     1379.79     24.06 o 
  -6   7   1      171.27      199.44      8.67 o 
  -5   7   1       90.22       98.38      6.36 o 
  -4   7   1      199.34      166.19      7.41 o 
  -3   7   1       22.10       18.43      3.89 o 
  -2   7   1      105.03      104.15      5.63 o 
  -1   7   1      237.40      273.56      8.84 o 
   0   7   1       43.52       59.23      4.99 o 
   1   7   1      120.44      141.03      8.09 o 
   2   7   1       68.26       73.26      5.05 o 
   3   7   1       76.90       71.20      5.23 o 
   4   7   1      438.36      413.76     10.32 o 
   5   7   1       17.88       19.28      4.22 o 
   6   7   1      145.43      155.43      6.74 o 
   7   7   1       85.66       86.20      5.66 o 
   8   7   1        7.06       10.42      5.91 o 
   9   7   1       91.45      111.46     10.30 o 
  10   7   1        3.77       13.01      5.80 o 
  11   7   1      410.92      395.85     12.41 o 
  12   7   1       42.77       40.40      6.74 o 
  13   7   1      176.77      137.32      9.65 o 
  14   7   1        2.85        3.31      6.67 o 
  15   7   1       67.24       67.38      8.87 o 
  16   7   1       14.57       16.31      7.50 o 
  17   7   1        1.38        3.61      7.74 o 
  18   7   1       17.01       28.27      8.86 o 
 -18   8   1       76.64       62.43      9.58 o 
 -17   8   1       36.07       28.36      8.57 o 
 -16   8   1       98.42       95.53      9.95 o 
 -15   8   1       27.99       17.22      7.82 o 
 -14   8   1       70.42       62.60      8.80 o 
 -13   8   1       10.91       -1.38      6.38 o 
 -12   8   1       15.77       25.76      6.83 o 
 -11   8   1      121.57      144.41     10.67 o 
 -10   8   1       18.73       16.04      8.03 o 
  -9   8   1      236.27      186.50     12.39 o 
  -8   8   1      996.15      919.81     24.88 o 
  -7   8   1       45.18       55.81     10.07 o 
  -6   8   1      130.92      138.33     10.58 o 
  -5   8   1      193.95      186.24     12.58 o 
  -4   8   1       20.77       16.13      4.11 o 
  -3   8   1       38.17       35.87      5.60 o 
  -2   8   1        2.01        0.38      4.09 o 
  -1   8   1       13.03       18.32      4.19 o 
   0   8   1      176.31      187.51      7.21 o 
   1   8   1      273.36      280.40     11.38 o 
   2   8   1       79.39       73.98      5.76 o 
   3   8   1      566.27      503.29     12.99 o 
   4   8   1      124.94      135.59     10.11 o 
   5   8   1      375.54      367.80     13.36 o 
   6   8   1       75.64       64.42      7.64 o 
   7   8   1       47.04       44.83      7.70 o 
   8   8   1        0.44       -3.62      6.35 o 
   9   8   1       41.28       34.68      9.42 o 
  10   8   1       47.33       44.98      8.40 o 
  11   8   1      248.67      233.45     12.87 o 
  12   8   1        6.93        8.94      7.68 o 
  13   8   1      137.78      124.09     10.70 o 
  14   8   1        9.39       14.83      7.44 o 
  15   8   1       43.96       41.55      9.99 o 
  16   8   1        0.30       -4.61      7.83 o 
  17   8   1        2.12       -8.06      8.06 o 
 -17   9   1      129.29      126.90     13.71 o 
 -16   9   1        1.47       15.36     10.49 o 
 -15   9   1       11.22       14.90     10.11 o 
 -14   9   1       47.05       47.58     13.16 o 
 -13   9   1       27.75       31.40      9.88 o 
 -12   9   1       88.05       70.59      9.77 o 
 -11   9   1       59.44       54.17      9.04 o 
 -10   9   1      180.78      179.40     15.71 o 
  -9   9   1       39.12       33.56      8.77 o 
  -8   9   1       15.23       13.47      7.96 o 
  -7   9   1       16.30       24.62      8.10 o 
  -6   9   1      331.79      351.13     15.91 o 
  -5   9   1       79.48       76.93      9.41 o 
  -4   9   1      125.68      117.45     10.22 o 
  -3   9   1       49.93       49.74      8.35 o 
  -2   9   1      135.41      136.65     10.56 o 
  -1   9   1       14.30       18.19      6.38 o 
   0   9   1       14.55       17.19      6.32 o 
   1   9   1      505.51      489.90     15.27 o 
   2   9   1        1.82        5.60      6.75 o 
   3   9   1       19.54       12.88      7.23 o 
   4   9   1     1341.12     1227.29     29.83 o 
   5   9   1     1043.09      976.91     25.79 o 
   6   9   1       54.39       51.43      8.81 o 
   7   9   1       24.99       18.84      7.98 o 
   8   9   1        1.21       -0.15      7.25 o 
   9   9   1       22.74       22.28     10.24 o 
  10   9   1        5.46        3.91      7.31 o 
  11   9   1        9.46       10.09      7.84 o 
  12   9   1       51.37       28.31      8.65 o 
  13   9   1       55.94       70.37      9.97 o 
  14   9   1       21.73        1.64     10.12 o 
  15   9   1        4.28       -1.98      9.31 o 
  16   9   1       17.15       26.51     10.90 o 
 -15  10   1        4.20       -1.01     10.13 o 
 -14  10   1       24.07       54.46     11.45 o 
 -13  10   1        4.70       -9.20      9.20 o 
 -12  10   1        4.57       -0.17      8.11 o 
 -11  10   1        0.36       -8.23      8.23 o 
 -10  10   1       41.57       33.91      9.46 o 
  -9  10   1       12.71        0.84      8.23 o 
  -8  10   1       85.28       83.45     11.02 o 
  -7  10   1      543.49      508.35     19.71 o 
  -6  10   1       12.46       12.18      7.95 o 
  -5  10   1       33.98       20.59      8.37 o 
  -4  10   1       77.20       75.37      9.84 o 
  -3  10   1       61.02       76.47      9.53 o 
  -2  10   1       59.73       51.78     10.17 o 
  -1  10   1        5.82       13.36      6.38 o 
   0  10   1      126.74      122.60      8.92 o 
   1  10   1       33.62       30.54      8.29 o 
   2  10   1      118.25       88.28      8.83 o 
   3  10   1       16.68       25.30      7.77 o 
   4  10   1       73.55       58.44      9.22 o 
   5  10   1      132.25      108.06     10.80 o 
   6  10   1      129.06      117.30     11.51 o 
   7  10   1      744.10      662.78     21.54 o 
   8  10   1       25.12       29.41      8.98 o 
   9  10   1        4.31        1.15      7.55 o 
  10  10   1        0.56       -3.95     12.72 o 
  11  10   1        0.28       10.16      9.95 o 
  12  10   1       17.09       18.68      8.90 o 
  13  10   1       16.67       13.46     11.49 o 
  14  10   1       17.29        5.20      9.77 o 
  15  10   1        2.75       -9.66      9.75 o 
 -14  11   1        9.18       13.31     10.64 o 
 -13  11   1        5.37        4.68      9.89 o 
 -12  11   1       71.08       72.22     10.81 o 
 -11  11   1       13.44        3.37      9.45 o 
 -10  11   1       99.10      104.75     12.43 o 
  -9  11   1       10.92       10.86      8.75 o 
  -8  11   1       24.93       19.64      9.12 o 
  -7  11   1        6.27        7.76      8.97 o 
  -6  11   1       45.14       45.79      9.43 o 
  -5  11   1        0.30       -3.42      7.85 o 
  -4  11   1       28.42       28.66      8.59 o 
  -3  11   1       59.93       56.40     11.29 o 
  -2  11   1       68.79       75.97      9.02 o 
  -1  11   1       23.81       24.18     12.48 o 
   0  11   1       29.12       30.17      7.34 o 
   1  11   1       63.35       49.36      8.29 o 
   2  11   1       41.93       34.53      7.96 o 
   3  11   1      145.36      121.85     10.36 o 
   4  11   1      109.37      133.14     13.70 o 
   5  11   1       25.70       19.98      9.40 o 
   6  11   1       72.85       54.86      9.94 o 
   7  11   1        7.30        1.76      8.16 o 
   8  11   1      199.28      224.18     15.17 o 
   9  11   1       20.52       17.96     11.24 o 
  10  11   1        0.00        8.56      8.31 o 
  11  11   1       25.01       31.27      9.48 o 
  12  11   1       32.40       59.69     10.58 o 
  13  11   1       12.49       10.67     10.46 o 
 -11  12   1        1.79        1.85     10.15 o 
 -10  12   1       20.26       23.44     16.26 o 
  -9  12   1       95.31       80.69     11.87 o 
  -8  12   1       19.03       12.28      9.49 o 
  -7  12   1       85.69       87.35     13.47 o 
  -6  12   1       32.77       19.67     11.14 o 
  -5  12   1       89.94       92.36     11.72 o 
  -4  12   1       23.41       14.07      7.98 o 
  -3  12   1       64.41       64.33      9.46 o 
  -2  12   1      122.64      149.47     10.91 o 
  -1  12   1        5.46        4.23      6.94 o 
   0  12   1      124.17      138.95     11.09 o 
   1  12   1       12.81       22.76      7.49 o 
   2  12   1        0.00        2.08     11.75 o 
   3  12   1        2.99       -6.50      7.05 o 
   4  12   1        0.37       11.69      7.64 o 
   5  12   1       53.33       50.46      9.98 o 
   6  12   1        3.45        9.73      9.17 o 
   7  12   1        0.37        9.97      8.92 o 
   8  12   1        3.58        6.99      9.27 o 
   9  12   1       10.09        5.35     12.35 o 
  10  12   1       52.85       68.40     11.04 o 
  11  12   1      106.45      115.85     13.11 o 
  -8  13   1        2.03       12.30     10.24 o 
  -7  13   1       26.14       25.26     14.03 o 
  -6  13   1       13.98       45.82     11.01 o 
  -5  13   1       56.47       75.10     12.95 o 
  -4  13   1       28.88       41.70      9.59 o 
  -3  13   1       24.86       46.86      8.79 o 
  -2  13   1       13.94       10.01      7.87 o 
  -1  13   1        1.87       17.32      7.92 o 
   0  13   1       28.33       39.72      8.60 o 
   1  13   1       23.08       14.48      7.76 o 
   2  13   1       73.18       72.86      9.58 o 
   3  13   1       11.94       14.04      8.41 o 
   4  13   1        0.28        8.25      8.38 o 
   5  13   1        8.66       13.43      8.83 o 
   6  13   1        2.18       -1.20      9.30 o 
   7  13   1        4.88        5.10     10.28 o 
   8  13   1       18.02       11.37     11.82 o 
  -3  14   1       13.01       31.32      9.11 o 
  -2  14   1       17.58       36.55      9.47 o 
  -1  14   1        0.12        3.10     10.39 o 
   0  14   1       50.30       68.45     10.34 o 
   1  14   1       12.04       20.41      8.70 o 
   2  14   1        5.57       24.77      8.93 o 
 -22   0   2       78.80       72.96     14.34 o 
 -21   0   2      162.01      198.67     17.67 o 
 -20   0   2        1.90      -20.02     20.02 o 
 -19   0   2       66.69       71.52     12.53 o 
 -18   0   2       86.36       84.07     13.35 o 
 -17   0   2       18.91        1.13     11.68 o 
 -16   0   2       24.80       41.75     11.87 o 
 -15   0   2      311.63      287.88     36.61 o 
 -14   0   2      163.50      148.41     12.22 o 
 -13   0   2        0.07        3.29      3.53 o 
 -12   0   2       10.37        6.29      2.99 o 
 -11   0   2       93.36       86.30      5.41 o 
 -10   0   2      236.82      209.11      7.84 o 
  -9   0   2      114.43       81.67      4.75 o 
  -8   0   2      919.21      894.86     17.47 o 
  -7   0   2       85.42       79.82      4.96 o 
  -6   0   2      529.37      524.06     10.55 o 
  -5   0   2    46137.62    45166.98    548.37 o 
  -4   0   2     3838.17     3638.79     57.29 o 
  -3   0   2    14920.80    14193.44    198.04 o 
   2   0   2      712.20      605.30      9.34 o 
   3   0   2      151.36      127.79      3.21 o 
   4   0   2       57.72       51.53      2.52 o 
   5   0   2      393.22      407.88      7.45 o 
   6   0   2     2643.53     2709.38     37.99 o 
   7   0   2     1875.36     1799.12     26.73 o 
   8   0   2      668.06      712.82     13.38 o 
   9   0   2     1340.48     1372.16     23.77 o 
  10   0   2      362.78      365.14     13.52 o 
  11   0   2       72.61       93.71      7.33 o 
  12   0   2      780.09      758.67     18.46 o 
  13   0   2       86.66       92.86      8.43 o 
  14   0   2      592.28      618.36     17.71 o 
  15   0   2      591.82      605.89     18.16 o 
  16   0   2      945.42      943.13     27.85 o 
  17   0   2      451.15      454.96     34.57 o 
  18   0   2       22.49       16.21      9.87 o 
  19   0   2       15.75       30.18     10.36 o 
  20   0   2       81.22       87.01     13.16 o 
  21   0   2       15.97       -3.93     10.11 o 
 -22   1   2       13.40       13.63      8.51 o 
 -21   1   2       10.71       -2.79      7.56 o 
 -20   1   2       14.63       22.52      7.86 o 
 -19   1   2       23.20        8.55      7.34 o 
 -18   1   2       53.52       53.22      7.92 o 
 -17   1   2        0.03       -4.86      6.29 o 
 -16   1   2       31.17       47.59      7.36 o 
 -15   1   2        1.71        5.99      5.97 o 
 -14   1   2       27.57       21.06      5.70 o 
 -13   1   2      116.02      141.52      6.29 o 
 -12   1   2       10.02        7.02      2.39 o 
 -11   1   2        9.49        9.57      2.69 o 
 -10   1   2      109.78      104.23      4.58 o 
  -9   1   2      521.10      517.14     11.16 o 
  -8   1   2        0.68        4.70      3.47 o 
  -7   1   2        6.02        3.24      2.88 o 
  -6   1   2       34.57       27.86      2.21 o 
  -5   1   2     1233.88     1215.35     11.91 o 
  -4   1   2    29730.91    28450.88    271.46 o 
  -3   1   2    13078.92    12754.50    138.20 o 
  -2   1   2      111.09      123.09      4.71 o 
  -1   1   2     2460.88     1213.02     44.19 o 
   2   1   2      238.99      194.54      3.30 o 
   3   1   2      551.99      517.81      5.32 o 
   4   1   2       11.76       16.88      1.50 o 
   5   1   2      523.91      561.32      6.58 o 
   6   1   2      639.71      676.77      9.92 o 
   7   1   2      538.79      532.23      8.17 o 
   8   1   2      508.00      480.34      8.70 o 
   9   1   2        3.10       -0.66      3.05 o 
  10   1   2       16.56        9.51      3.41 o 
  11   1   2      496.11      504.92     11.18 o 
  12   1   2       43.22       52.08      4.74 o 
  13   1   2       19.37       21.30      4.58 o 
  14   1   2      740.50      739.41     13.79 o 
  15   1   2        7.00        1.38      5.06 o 
  16   1   2      520.59      530.54     14.70 o 
  17   1   2      247.58      257.77     12.50 o 
  18   1   2      128.21      126.35      8.87 o 
  19   1   2       42.06       45.30      8.74 o 
  20   1   2       31.05       36.25      7.74 o 
  21   1   2       12.21       19.76      8.30 o 
 -22   2   2       24.94       21.98      8.93 o 
 -21   2   2        5.79       10.13      7.94 o 
 -20   2   2        0.94        1.25      7.71 o 
 -19   2   2        0.74        9.05      7.23 o 
 -18   2   2       12.32        7.32      8.30 o 
 -17   2   2        3.31       -8.29      8.56 o 
 -16   2   2        8.27        6.76      6.40 o 
 -15   2   2        0.09        8.55      6.20 o 
 -14   2   2        1.45       -2.14      5.33 o 
 -13   2   2      197.54      214.18      7.31 o 
 -12   2   2      407.96      433.44     10.01 o 
 -11   2   2      103.88      105.56      4.74 o 
 -10   2   2       48.53       45.74      3.75 o 
  -9   2   2      306.62      287.69      6.88 o 
  -8   2   2      769.81      751.93     11.06 o 
  -7   2   2     1199.05     1189.81     13.48 o 
  -6   2   2      148.91      171.87      4.28 o 
  -5   2   2      662.84      639.22      7.42 o 
  -4   2   2     8196.42     8142.10     68.87 o 
  -3   2   2     2039.55     2009.64     18.39 o 
  -2   2   2     3047.80     2843.64     29.31 o 
  -1   2   2       76.66       62.49      2.75 o 
   0   2   2      349.37      309.18      5.43 o 
   1   2   2        1.51        3.00      1.01 o 
   2   2   2     8021.38     7521.47     57.51 o 
   3   2   2     1600.21     1519.08     13.55 o 
   4   2   2        0.28        1.94      1.69 o 
   5   2   2      184.83      161.98      4.00 o 
   6   2   2      216.26      244.29      5.23 o 
   7   2   2      954.18     1044.64     12.70 o 
   8   2   2      395.74      373.80      7.29 o 
   9   2   2        0.52        0.84      3.13 o 
  10   2   2        0.60        2.03      3.35 o 
  11   2   2       98.76      118.15      5.75 o 
  12   2   2       24.67       24.78      4.74 o 
  13   2   2      117.49      122.93      6.53 o 
  14   2   2      172.76      166.12      7.10 o 
  15   2   2      252.26      263.28      8.53 o 
  16   2   2        1.98        0.17      5.38 o 
  17   2   2       43.18       48.68      6.97 o 
  18   2   2        9.36       13.30      6.60 o 
  19   2   2        1.66       -2.03      7.11 o 
  20   2   2        9.47        9.39      7.66 o 
 -21   3   2        0.82        2.04      7.69 o 
 -20   3   2       11.39        9.65      7.86 o 
 -19   3   2        9.37        8.69      7.30 o 
 -18   3   2       49.18       49.51      8.14 o 
 -17   3   2        8.39        0.68      6.51 o 
 -16   3   2        8.32        4.84      7.94 o 
 -15   3   2      149.27      158.12      8.46 o 
 -14   3   2       47.12       46.54      5.85 o 
 -13   3   2       11.17       16.53      4.36 o 
 -12   3   2       11.77       18.61      4.04 o 
 -11   3   2       22.59       10.92      3.51 o 
 -10   3   2       13.28       16.50      3.10 o 
  -9   3   2       92.35      102.56      4.68 o 
  -8   3   2      141.75      144.41      5.43 o 
  -7   3   2        0.00        0.42      2.14 o 
  -6   3   2        3.57        4.27      2.97 o 
  -5   3   2      203.32      197.12      5.21 o 
  -4   3   2      648.86      643.01      7.57 o 
  -3   3   2        7.80       16.84      1.72 o 
  -2   3   2      503.67      478.13      6.32 o 
  -1   3   2      890.66      843.27     10.49 o 
   0   3   2     2770.49     2708.80     31.79 o 
   1   3   2       89.31       91.07      3.27 o 
   2   3   2      285.10      291.77      4.65 o 
   3   3   2      245.38      230.91      4.29 o 
   4   3   2     1803.13     2055.81     20.92 o 
   5   3   2       30.99       20.91      2.90 o 
   6   3   2       81.71       59.83      3.33 o 
   7   3   2       67.84       74.65      3.63 o 
   8   3   2       44.57       50.04      3.75 o 
   9   3   2       46.10       55.82      4.01 o 
  10   3   2       57.44       50.90      4.28 o 
  11   3   2      135.12      145.70      6.78 o 
  12   3   2       30.12       27.31      4.90 o 
  13   3   2       47.87       49.84      5.63 o 
  14   3   2       10.16        9.54      5.92 o 
  15   3   2      153.88      168.44      7.79 o 
  16   3   2      117.09      130.46     12.16 o 
  17   3   2      154.38      176.36      9.32 o 
  18   3   2        1.46       -6.37      6.60 o 
  19   3   2        0.57       -6.81      6.81 o 
  20   3   2        0.62       -7.79      7.79 o 
 -21   4   2        8.37        4.63      8.63 o 
 -20   4   2       57.78       58.64      9.15 o 
 -19   4   2       15.22       10.02      7.60 o 
 -18   4   2        3.11        0.62      6.91 o 
 -17   4   2        2.74        2.57      6.76 o 
 -16   4   2      139.05      152.57     10.07 o 
 -15   4   2        0.44       -6.07      6.07 o 
 -14   4   2      290.78      313.83     17.33 o 
 -13   4   2        7.02       15.65      4.23 o 
 -12   4   2       22.25       21.64      3.86 o 
 -11   4   2      138.76      131.47      4.80 o 
 -10   4   2       37.36       31.55      4.24 o 
  -9   4   2     1068.75     1095.73     15.99 o 
  -8   4   2      633.70      669.03     11.24 o 
  -7   4   2      264.45      306.73      7.11 o 
  -6   4   2       20.82       19.98      3.46 o 
  -5   4   2      273.22      278.24      6.34 o 
  -4   4   2        0.19        1.12      2.93 o 
  -3   4   2      800.17      817.99     10.83 o 
  -2   4   2       76.14       95.27      4.00 o 
  -1   4   2     1729.63     1871.65     25.32 o 
   0   4   2     2098.74     1931.04     24.57 o 
   1   4   2      597.23      665.28     10.59 o 
   2   4   2      173.24      182.75      4.84 o 
   3   4   2     1554.46     1666.32     19.83 o 
   4   4   2      242.93      249.71      5.86 o 
   5   4   2     2807.66     2997.95     32.43 o 
   6   4   2      397.86      358.02      7.03 o 
   7   4   2      312.08      352.29      7.06 o 
   8   4   2      370.16      373.25      7.69 o 
   9   4   2      195.97      178.67      5.98 o 
  10   4   2        0.41        6.15      3.84 o 
  11   4   2       80.85       74.78      5.48 o 
  12   4   2      374.74      384.88     12.67 o 
  13   4   2       56.27       57.50      5.68 o 
  14   4   2      218.80      219.31      9.95 o 
  15   4   2       39.53       36.71      6.14 o 
  16   4   2        0.24        9.82      6.32 o 
  17   4   2       71.36       76.24      8.93 o 
  18   4   2       31.18       23.90      7.53 o 
  19   4   2        1.64       -7.48      7.48 o 
  20   4   2       27.23       10.29      8.05 o 
 -20   5   2       53.44       48.14     12.90 o 
 -19   5   2       41.05       45.37      8.61 o 
 -18   5   2        6.93        7.45      7.19 o 
 -17   5   2       21.19       20.55      7.45 o 
 -16   5   2        0.17       -4.76      6.24 o 
 -15   5   2       68.26       72.84      8.23 o 
 -14   5   2        0.52       -4.55      5.96 o 
 -13   5   2        1.61       -5.99      6.29 o 
 -12   5   2       39.63       31.91      5.27 o 
 -11   5   2      125.08      136.37      6.33 o 
 -10   5   2       41.54       38.39      4.23 o 
  -9   5   2        9.55        8.00      3.61 o 
  -8   5   2       43.79       50.67      4.06 o 
  -7   5   2       98.70       97.54      4.84 o 
  -6   5   2     1217.52     1244.43     16.48 o 
  -5   5   2      132.39      143.26      5.72 o 
  -4   5   2      191.17      205.49      6.08 o 
  -3   5   2      215.08      240.77      6.96 o 
  -2   5   2      792.88      876.38     13.51 o 
  -1   5   2      166.14      191.18      6.20 o 
   0   5   2      187.29      230.52      6.33 o 
   1   5   2      723.65      789.67     12.50 o 
   2   5   2      145.25      193.46      6.24 o 
   3   5   2        1.30       -1.29      3.08 o 
   4   5   2      712.11      764.70     12.31 o 
   5   5   2      510.18      489.41      8.70 o 
   6   5   2       99.69      120.23      4.77 o 
   7   5   2      112.96      142.46      6.22 o 
   8   5   2      203.95      203.69      6.46 o 
   9   5   2       69.33       75.40      5.00 o 
  10   5   2       11.44       11.62      4.41 o 
  11   5   2      350.21      344.58      9.38 o 
  12   5   2      556.56      538.11     11.69 o 
  13   5   2       11.56       10.14      5.06 o 
  14   5   2       96.62       98.67      8.33 o 
  15   5   2      341.44      331.47     12.70 o 
  16   5   2      242.03      233.96     11.17 o 
  17   5   2      173.99      211.13     12.02 o 
  18   5   2        0.58       -5.02      7.66 o 
  19   5   2       66.46       40.79      9.58 o 
 -20   6   2        0.29       -7.78      7.78 o 
 -19   6   2       27.04       26.06      8.38 o 
 -18   6   2        9.25       12.11      7.57 o 
 -17   6   2        4.59       -0.31      6.96 o 
 -16   6   2       22.53        7.69     10.02 o 
 -15   6   2        0.13        7.26      7.87 o 
 -14   6   2      113.16      108.66      9.02 o 
 -13   6   2      155.80      167.07      8.84 o 
 -12   6   2      377.74      380.24     11.83 o 
 -11   6   2      521.55      512.31     12.38 o 
 -10   6   2      423.29      417.45     12.55 o 
  -9   6   2       80.44       81.40      5.42 o 
  -8   6   2       31.18       41.80      4.48 o 
  -7   6   2     1202.77     1200.93     18.40 o 
  -6   6   2       35.08       44.78      4.48 o 
  -5   6   2       61.64       63.97      5.64 o 
  -4   6   2      545.60      618.92     11.51 o 
  -3   6   2       43.47       31.80      3.46 o 
  -2   6   2       77.14       71.56      4.69 o 
  -1   6   2        1.57       -2.47      3.45 o 
   0   6   2      180.32      177.13      6.75 o 
   1   6   2      133.84      157.82      6.49 o 
   2   6   2      113.41      129.16      6.00 o 
   3   6   2       18.03       26.83      3.77 o 
   4   6   2        3.50        3.84      3.44 o 
   5   6   2       48.33       56.60      4.53 o 
   6   6   2        0.01        2.34      3.49 o 
   7   6   2       41.01       32.78      4.26 o 
   8   6   2       80.22       89.97      5.80 o 
   9   6   2      544.50      516.18     12.24 o 
  10   6   2      700.53      697.56     15.82 o 
  11   6   2      263.80      234.95      9.49 o 
  12   6   2       32.43       23.84      6.00 o 
  13   6   2       38.56       39.52      8.07 o 
  14   6   2       30.38       22.53      6.45 o 
  15   6   2       33.13       37.55      8.70 o 
  16   6   2       66.52       81.78     12.72 o 
  17   6   2        1.73       -3.69      7.17 o 
  18   6   2       33.51       28.90      8.58 o 
  19   6   2        1.33        7.24      9.09 o 
 -19   7   2        5.15        1.22      7.87 o 
 -18   7   2        7.50        4.51      7.70 o 
 -17   7   2       20.13       14.57      7.89 o 
 -16   7   2      146.42      143.55     10.52 o 
 -15   7   2       24.51       28.31      7.40 o 
 -14   7   2      308.61      276.80     12.66 o 
 -13   7   2        0.82       -1.14      6.93 o 
 -12   7   2      110.07      120.89      8.10 o 
 -11   7   2      276.86      278.68     11.76 o 
 -10   7   2       69.14       69.46      7.91 o 
  -9   7   2      293.15      281.76     14.54 o 
  -8   7   2      330.02      300.38     12.68 o 
  -7   7   2       16.62       24.89      5.07 o 
  -6   7   2       41.26       39.31      5.05 o 
  -5   7   2       29.42       35.86      4.86 o 
  -4   7   2       40.60       34.00      3.77 o 
  -3   7   2      401.11      362.27      9.46 o 
  -2   7   2      800.40      798.71     15.50 o 
  -1   7   2      162.32      195.41      8.05 o 
   0   7   2      477.82      457.36     10.29 o 
   1   7   2        0.85        6.12      3.93 o 
   2   7   2      158.58      135.80      8.65 o 
   3   7   2       92.61       91.37      5.91 o 
   4   7   2       13.92        9.05      4.24 o 
   5   7   2        0.13       -1.13      4.33 o 
   6   7   2      198.66      181.67      7.54 o 
   7   7   2       14.50       10.13      5.25 o 
   8   7   2      142.03      140.46      8.83 o 
   9   7   2       23.70       46.90      6.75 o 
  10   7   2      731.03      739.74     15.63 o 
  11   7   2        0.91        3.62      5.84 o 
  12   7   2        0.01        2.21      5.99 o 
  13   7   2       40.84       35.52      7.07 o 
  14   7   2        0.09        1.10      8.21 o 
  15   7   2       50.63       57.27      8.45 o 
  16   7   2       11.05        3.11      7.78 o 
  17   7   2        3.33       -5.06      7.99 o 
  18   7   2        6.20        9.82      9.78 o 
 -18   8   2       31.57       20.55      8.68 o 
 -17   8   2      140.92      156.53     15.50 o 
 -16   8   2        0.02       14.37      7.37 o 
 -15   8   2      195.98      197.01     11.74 o 
 -14   8   2        1.49        1.81      7.02 o 
 -13   8   2       78.90       66.97      7.93 o 
 -12   8   2       10.37        4.90      6.21 o 
 -11   8   2       21.72       19.19     13.49 o 
 -10   8   2        0.08        7.05      7.85 o 
  -9   8   2      530.55      514.23     18.18 o 
  -8   8   2        2.63       -4.71      6.84 o 
  -7   8   2       79.34       70.29      8.01 o 
  -6   8   2       43.86       47.19      7.12 o 
  -5   8   2        0.39       -0.78      5.71 o 
  -4   8   2        0.77        0.80      3.98 o 
  -3   8   2       59.29       65.53      5.72 o 
  -2   8   2      121.00      130.93      7.23 o 
  -1   8   2       83.43       76.34      6.02 o 
   0   8   2       32.58       33.27      4.96 o 
   1   8   2      670.03      627.04     14.04 o 
   2   8   2     1140.12     1068.40     21.05 o 
   3   8   2      916.97      906.89     21.22 o 
   4   8   2       46.73       43.72      6.37 o 
   5   8   2       60.63       55.22      7.45 o 
   6   8   2      116.75      108.20      8.81 o 
   7   8   2      139.49      114.81      8.62 o 
   8   8   2       68.16       58.33      8.38 o 
   9   8   2      530.33      512.06     16.54 o 
  10   8   2       40.73       36.27      8.15 o 
  11   8   2      191.80      227.14     19.57 o 
  12   8   2       10.42        8.93      8.10 o 
  13   8   2        5.85        8.12      7.98 o 
  14   8   2        0.03       -6.87      6.87 o 
  15   8   2       12.21        1.09      7.51 o 
  16   8   2        0.78       -1.23     10.59 o 
  17   8   2        0.13        1.44     14.30 o 
 -17   9   2      107.07      109.19     11.85 o 
 -16   9   2       94.67       84.63     13.44 o 
 -15   9   2       17.09       22.20     10.29 o 
 -14   9   2        2.72        3.78      9.21 o 
 -13   9   2        0.89        1.70     10.74 o 
 -12   9   2       31.59       42.37      8.74 o 
 -11   9   2        8.09       -2.71      7.93 o 
 -10   9   2       60.96       53.31      9.73 o 
  -9   9   2        0.76       -2.78      7.37 o 
  -8   9   2       30.98       25.54      8.32 o 
  -7   9   2       19.48       20.79      7.88 o 
  -6   9   2       42.90       26.78     10.68 o 
  -5   9   2       43.85       31.56      8.86 o 
  -4   9   2      194.52      177.18      8.99 o 
  -3   9   2       29.88       12.26      7.02 o 
  -2   9   2       56.54       52.26      6.81 o 
  -1   9   2     1006.88      824.85     19.43 o 
   0   9   2      142.47      130.96      8.58 o 
   1   9   2        0.05       -2.41      5.58 o 
   2   9   2     1375.33     1250.96     26.92 o 
   3   9   2        2.14       -2.35      6.14 o 
   4   9   2      208.15      179.97     14.10 o 
   5   9   2       85.96       86.13     11.55 o 
   6   9   2        1.57       -0.07      8.86 o 
   7   9   2       37.26       39.73      8.13 o 
   8   9   2        8.27        1.78      7.48 o 
   9   9   2        1.80        3.02      7.30 o 
  10   9   2        0.15       -7.91      7.91 o 
  11   9   2       25.08       21.40      8.34 o 
  12   9   2       10.23       17.92      8.43 o 
  13   9   2        5.74       16.27     11.53 o 
  14   9   2       49.21       47.39     10.28 o 
  15   9   2        0.19       -8.50     10.99 o 
  16   9   2       44.40       44.95     15.97 o 
 -15  10   2        5.66       11.27     10.48 o 
 -14  10   2        3.80       -5.46      9.45 o 
 -13  10   2        0.01        8.19      9.60 o 
 -12  10   2        2.38        3.56      8.92 o 
 -11  10   2       22.81       38.55      9.67 o 
 -10  10   2       34.38       24.99      9.30 o 
  -9  10   2        6.57       12.13      9.06 o 
  -8  10   2        2.08       -8.53      8.53 o 
  -7  10   2      112.17      124.39     11.63 o 
  -6  10   2        6.74        4.08      7.64 o 
  -5  10   2       20.87       25.16      8.28 o 
  -4  10   2      101.35       94.23     10.25 o 
  -3  10   2        3.10        8.13      7.45 o 
  -2  10   2        0.43       -6.24      6.24 o 
  -1  10   2      114.02      102.18      8.60 o 
   0  10   2      106.05       98.50      9.09 o 
   1  10   2      244.29      205.03     11.64 o 
   2  10   2      199.25      189.83     11.27 o 
   3  10   2      134.36      123.18     10.85 o 
   4  10   2       48.37       59.03      9.45 o 
   5  10   2        5.75        8.44      7.76 o 
   6  10   2       14.24       25.39      8.32 o 
   7  10   2        7.98        1.70      7.53 o 
   8  10   2       21.38       19.15      8.52 o 
   9  10   2       31.62       33.53      8.72 o 
  10  10   2       29.63       30.84      8.82 o 
  11  10   2      178.29      181.59     17.38 o 
  12  10   2       13.63       13.05      8.99 o 
  13  10   2       58.14       76.78     11.07 o 
  14  10   2       42.15       37.96     12.14 o 
 -14  11   2       35.10       16.19     10.51 o 
 -13  11   2        6.46       -3.89      9.82 o 
 -12  11   2       38.49       30.12     10.42 o 
 -11  11   2       17.75       19.56     10.29 o 
 -10  11   2       11.74        7.25      9.11 o 
  -9  11   2        8.67       -0.82     13.09 o 
  -8  11   2        0.04        5.06     10.54 o 
  -7  11   2       16.28       31.34      9.21 o 
  -6  11   2        7.65        8.84      8.57 o 
  -5  11   2       46.70       49.77      9.50 o 
  -4  11   2        4.43        3.34      7.84 o 
  -3  11   2        2.39       -5.62     11.35 o 
  -2  11   2       10.21       25.91      6.97 o 
  -1  11   2       45.47       37.36      8.32 o 
   0  11   2      249.95      254.32     12.43 o 
   1  11   2       23.67       29.38      7.72 o 
   2  11   2       57.03       54.77      8.49 o 
   3  11   2       33.01       31.36     10.31 o 
   4  11   2        0.92       -3.64      9.33 o 
   5  11   2        6.20        1.69      7.97 o 
   6  11   2        1.31       -2.69      7.89 o 
   7  11   2        3.29       -0.99      8.17 o 
   8  11   2        3.24        6.05      7.79 o 
   9  11   2        5.16       -5.08      8.56 o 
  10  11   2      110.24      121.00     11.95 o 
  11  11   2        0.06       12.51      9.17 o 
  12  11   2       40.42       81.24     12.78 o 
 -11  12   2      145.48      145.39     20.21 o 
 -10  12   2      120.91      123.02     13.90 o 
  -9  12   2       46.47       52.39     11.27 o 
  -8  12   2       84.62       92.73     12.55 o 
  -7  12   2       14.76       32.51     10.05 o 
  -6  12   2      154.31      156.79     13.70 o 
  -5  12   2        6.09        4.83     12.35 o 
  -4  12   2       46.69       59.82      9.24 o 
  -3  12   2       25.90       32.08      7.85 o 
  -2  12   2       28.37       37.86      8.02 o 
  -1  12   2        2.58        8.74      6.95 o 
   0  12   2       38.91       45.76     13.13 o 
   1  12   2       25.51       22.46      7.55 o 
   2  12   2        2.89       -0.70     11.19 o 
   3  12   2       60.64       55.73      9.23 o 
   4  12   2        2.12       -7.25      7.25 o 
   5  12   2       82.28       90.48     11.52 o 
   6  12   2       28.81       26.38     12.32 o 
   7  12   2        1.77        0.15      8.17 o 
   8  12   2       13.42       11.73      8.65 o 
   9  12   2       16.48       24.59      9.90 o 
  10  12   2       11.32        5.66     11.01 o 
  -8  13   2       36.44       29.11     14.37 o 
  -7  13   2       18.61       26.54     10.37 o 
  -6  13   2        2.97        7.94      8.76 o 
  -5  13   2        0.46       -7.66      8.15 o 
  -4  13   2      132.89      155.37     12.00 o 
  -3  13   2        1.08       13.36      7.90 o 
  -2  13   2       64.89       57.70      9.27 o 
  -1  13   2      104.11      122.70     11.29 o 
   0  13   2       83.99       56.39      9.70 o 
   1  13   2        3.18       14.59      8.44 o 
   2  13   2        2.87        5.10      8.16 o 
   3  13   2        0.34       10.22     10.70 o 
   4  13   2        0.93        5.95      8.35 o 
   5  13   2        0.58        1.41      8.55 o 
   6  13   2       83.16       85.28     12.31 o 
   7  13   2       16.78       15.55     10.94 o 
  -1  14   2       56.97       46.43     11.76 o 
   0  14   2        0.21        5.70      9.84 o 
 -22   1   3       59.72       42.02      9.06 o 
 -21   1   3        3.82       -9.36      9.36 o 
 -20   1   3        0.15       -6.58      6.69 o 
 -19   1   3        0.29        5.30      6.90 o 
 -18   1   3       17.35       19.02      7.02 o 
 -17   1   3        4.75        9.33      6.41 o 
 -16   1   3       35.68       21.52      8.70 o 
 -15   1   3      148.72      147.05      9.16 o 
 -14   1   3       25.40       15.91      7.83 o 
 -13   1   3        0.12       -4.07      4.07 o 
 -12   1   3       25.18       15.86      4.17 o 
 -11   1   3       10.51       10.93      3.09 o 
 -10   1   3       16.35       17.11      3.02 o 
  -9   1   3      129.57      131.35      4.80 o 
  -8   1   3     5302.92     5551.97     53.20 o 
  -7   1   3       90.46       93.20      3.81 o 
  -6   1   3       15.77       25.83      2.59 o 
  -5   1   3     1234.36     1140.51     10.61 o 
  -4   1   3     5151.49     4998.77     41.14 o 
  -3   1   3     2591.24     2359.03     21.10 o 
  -2   1   3       47.75       48.06      2.63 o 
  -1   1   3      261.05      210.84      4.94 o 
   0   1   3      647.86      547.25      7.00 o 
   1   1   3      660.94      601.56      5.98 o 
   2   1   3        7.73        8.84      0.91 o 
   3   1   3     1586.70     1657.31     15.13 o 
   4   1   3     2059.53     2122.65     19.18 o 
   5   1   3       10.02        6.60      2.63 o 
   6   1   3     1425.73     1566.41     17.27 o 
   7   1   3      448.80      475.68      7.58 o 
   8   1   3       76.20       76.01      3.63 o 
   9   1   3      173.21      156.97      5.05 o 
  10   1   3        2.86        4.76      3.60 o 
  11   1   3      533.21      518.93      9.91 o 
  12   1   3       59.46       61.34      5.84 o 
  13   1   3      429.04      420.04     11.80 o 
  14   1   3      299.78      276.12     11.28 o 
  15   1   3        2.52       -1.01      5.08 o 
  16   1   3       16.27       18.59      5.70 o 
  17   1   3       20.11       21.14      6.77 o 
  18   1   3       34.43       35.87      7.17 o 
  19   1   3        8.46       10.60      7.12 o 
  20   1   3        5.29       16.32      9.21 o 
 -22   2   3        5.37       -7.64      7.64 o 
 -21   2   3       32.75       38.58      8.54 o 
 -20   2   3       53.64       41.28      8.18 o 
 -19   2   3       46.65       57.11      8.17 o 
 -18   2   3        1.07        2.07      7.62 o 
 -17   2   3        0.13        2.24      6.52 o 
 -16   2   3        1.89       -6.07      6.07 o 
 -15   2   3       30.40       33.12      6.95 o 
 -14   2   3       18.04        6.70      5.88 o 
 -13   2   3      445.46      500.67     12.27 o 
 -12   2   3        0.01       -3.05      3.78 o 
 -11   2   3      745.70      767.17     12.83 o 
 -10   2   3      441.15      453.30      9.18 o 
  -9   2   3      337.80      335.67      7.49 o 
  -8   2   3      261.89      286.99      6.33 o 
  -7   2   3      738.17      774.96     10.04 o 
  -6   2   3       18.73       11.48      2.81 o 
  -5   2   3       13.62        9.74      2.19 o 
  -4   2   3       22.72       25.16      1.87 o 
  -3   2   3     2761.65     2651.17     23.21 o 
  -2   2   3      123.74      129.95      2.88 o 
  -1   2   3        0.21       -0.27      0.78 o 
   0   2   3      246.62      267.26      4.12 o 
   1   2   3      298.76      298.11      4.10 o 
   2   2   3      789.72      782.73      8.79 o 
   3   2   3      575.04      534.25      6.46 o 
   4   2   3     3673.36     3845.55     37.11 o 
   5   2   3     1070.99     1149.74     13.29 o 
   6   2   3     1172.21     1196.94     13.91 o 
   7   2   3      173.54      193.35      4.93 o 
   8   2   3       13.30       11.14      2.99 o 
   9   2   3        9.11        5.53      3.15 o 
  10   2   3      114.15      110.26      5.24 o 
  11   2   3      207.27      196.04      6.73 o 
  12   2   3       10.09       18.91      5.25 o 
  13   2   3      331.58      318.89      9.48 o 
  14   2   3        0.36        6.28      4.87 o 
  15   2   3      166.33      168.39      7.51 o 
  16   2   3      100.88       96.42      6.94 o 
  17   2   3       11.81       16.53      7.03 o 
  18   2   3       43.65       49.61      7.58 o 
  19   2   3        0.08       -7.95      9.26 o 
  20   2   3        0.14       -4.81      8.27 o 
 -21   3   3        9.29       11.20      7.84 o 
 -20   3   3       33.12       28.47      8.05 o 
 -19   3   3       18.13       13.88      7.33 o 
 -18   3   3       27.68       38.55      8.49 o 
 -17   3   3       77.71       68.35      8.13 o 
 -16   3   3       58.63       65.59      7.73 o 
 -15   3   3      194.28      210.96     14.11 o 
 -14   3   3      233.86      271.94     13.72 o 
 -13   3   3      160.21      164.13      8.81 o 
 -12   3   3      117.87      113.12      5.98 o 
 -11   3   3       81.68       75.22      5.03 o 
 -10   3   3     1251.97     1277.64     16.86 o 
  -9   3   3       13.90      128.37     18.14 o 
  -8   3   3     3283.16     3315.57     36.01 o 
  -7   3   3     3821.56     3924.79     37.34 o 
  -6   3   3       74.66       87.26      3.46 o 
  -5   3   3       47.05       64.91      3.12 o 
  -4   3   3     1315.06     1357.71     14.54 o 
  -3   3   3       56.14       44.18      2.52 o 
  -2   3   3     1862.76     2021.00     20.87 o 
  -1   3   3     2591.29     2436.71     28.05 o 
   0   3   3      114.16      145.66      8.07 o 
   1   3   3      923.28      971.46     11.21 o 
   2   3   3       73.46       68.92      2.97 o 
   3   3   3      794.17      888.15     10.83 o 
   4   3   3       80.67      108.86      3.67 o 
   5   3   3       91.33      118.57      4.14 o 
   6   3   3       42.88       62.76      3.39 o 
   7   3   3       26.88       30.99      3.19 o 
   8   3   3       41.10       47.90      3.57 o 
   9   3   3        9.08       33.74      3.90 o 
  10   3   3      329.44      307.38      7.83 o 
  11   3   3       17.97       18.72      4.38 o 
  12   3   3        0.29        3.34      4.50 o 
  13   3   3      363.71      373.78      9.59 o 
  14   3   3        0.48       -4.63      4.63 o 
  15   3   3       98.66      106.35      6.63 o 
  16   3   3       76.14       85.05      6.84 o 
  17   3   3        7.72        2.68      6.15 o 
  18   3   3       25.63       27.84      8.41 o 
  19   3   3       10.28       13.11      8.23 o 
  20   3   3        9.12        4.95      9.93 o 
 -21   4   3        0.17        2.13      7.82 o 
 -20   4   3        2.20       -3.18      7.35 o 
 -19   4   3       79.80       79.76     11.30 o 
 -18   4   3       63.56       69.92      8.55 o 
 -17   4   3       28.91       18.38      7.03 o 
 -16   4   3        5.47        3.80      6.22 o 
 -15   4   3       32.31       38.23      8.06 o 
 -14   4   3        3.19        6.56      6.01 o 
 -13   4   3       99.14      103.83      6.30 o 
 -12   4   3       89.26       89.80      5.82 o 
 -11   4   3       53.85       61.61      4.44 o 
 -10   4   3      465.70      495.39      9.76 o 
  -9   4   3      115.03      127.90      5.22 o 
  -8   4   3        0.40       -0.67      2.95 o 
  -7   4   3      855.76      890.96     12.79 o 
  -6   4   3      165.61      178.82      6.27 o 
  -5   4   3      387.37      385.97      7.26 o 
  -4   4   3      424.82      491.12      7.76 o 
  -3   4   3     1991.90     2174.46     26.26 o 
  -2   4   3      201.28      188.74      5.51 o 
  -1   4   3     1067.90     1108.34     16.46 o 
   0   4   3      203.81      203.04      7.87 o 
   1   4   3      755.05      791.04     11.50 o 
   2   4   3     2975.34     3018.22     32.38 o 
   3   4   3      900.98     1041.91     13.08 o 
   4   4   3        1.04        2.25      2.88 o 
   5   4   3       10.26       15.79      3.13 o 
   6   4   3       74.14       73.20      4.11 o 
   7   4   3      203.45      229.01      6.48 o 
   8   4   3        0.68       -1.78      3.53 o 
   9   4   3      144.11      137.04      5.90 o 
  10   4   3        6.84        1.58      4.28 o 
  11   4   3        1.31        3.97      4.52 o 
  12   4   3      151.00      152.18      7.95 o 
  13   4   3       58.60       56.80      5.57 o 
  14   4   3        9.25       18.74      5.14 o 
  15   4   3        0.36       -5.14      5.14 o 
  16   4   3      280.59      273.74     10.31 o 
  17   4   3      101.36      108.70      8.50 o 
  18   4   3       25.36       21.23      8.25 o 
  19   4   3        4.90       12.44      8.59 o 
 -21   5   3        8.72        7.27      8.14 o 
 -20   5   3       40.37       31.97      8.37 o 
 -19   5   3        3.81       -0.75      6.88 o 
 -18   5   3       16.47       11.58      7.31 o 
 -17   5   3        1.23        5.13      6.67 o 
 -16   5   3       37.19       29.25      7.33 o 
 -15   5   3       99.84      110.59      8.97 o 
 -14   5   3       58.18       56.54      7.52 o 
 -13   5   3      208.85      199.39      8.86 o 
 -12   5   3        5.36        2.74      4.80 o 
 -11   5   3       24.25       25.86      4.70 o 
 -10   5   3       16.79        9.25      3.96 o 
  -9   5   3      446.65      467.07      9.95 o 
  -8   5   3       62.19       52.41      4.15 o 
  -7   5   3       13.53        6.03      3.23 o 
  -6   5   3       42.98       50.76      3.97 o 
  -5   5   3       90.13      103.89      5.82 o 
  -4   5   3       96.07      111.97      4.40 o 
  -3   5   3     1484.13     1475.43     20.06 o 
  -2   5   3      728.72      723.56     11.71 o 
  -1   5   3      413.16      480.08     10.75 o 
   0   5   3       45.49       43.05      3.78 o 
   1   5   3       40.34       33.55      4.07 o 
   2   5   3      196.13      211.90      6.96 o 
   3   5   3       13.85       16.11      3.42 o 
   4   5   3       41.32       41.78      3.78 o 
   5   5   3      578.54      587.45     10.72 o 
   6   5   3      406.56      389.87     10.54 o 
   7   5   3       47.32       48.20      4.78 o 
   8   5   3       28.96       35.71      5.00 o 
   9   5   3      269.54      275.22      8.56 o 
  10   5   3      449.80      461.60     11.04 o 
  11   5   3      181.47      167.28      7.22 o 
  12   5   3      143.32      146.63      7.18 o 
  13   5   3       17.35       20.35      5.34 o 
  14   5   3       20.53       16.42      5.95 o 
  15   5   3      146.67      146.28      8.35 o 
  16   5   3       10.01        1.46      6.89 o 
  17   5   3       16.02       17.87      8.08 o 
  18   5   3       20.79        5.75      8.16 o 
  19   5   3       24.81       22.14      9.33 o 
 -20   6   3        0.08       -1.08      7.73 o 
 -19   6   3        0.00        1.10      7.46 o 
 -18   6   3        0.12       -4.50      6.87 o 
 -17   6   3        5.61       -2.02      6.68 o 
 -16   6   3        2.55        6.74      6.57 o 
 -15   6   3       10.43       20.37      6.88 o 
 -14   6   3       64.46       64.26      7.99 o 
 -13   6   3       53.03       54.86      7.47 o 
 -12   6   3      176.10      195.49     10.93 o 
 -11   6   3     1008.59      989.63     19.55 o 
 -10   6   3       14.56        6.72      5.22 o 
  -9   6   3      587.11      616.95     12.44 o 
  -8   6   3       31.19       29.80      4.37 o 
  -7   6   3      146.43      159.20      6.98 o 
  -6   6   3       41.97       47.91      4.87 o 
  -5   6   3        3.10       -1.39      3.60 o 
  -4   6   3       59.88       61.09      4.03 o 
  -3   6   3      373.80      385.26      8.75 o 
  -2   6   3       80.88      100.70      5.05 o 
  -1   6   3       10.02       17.48      3.53 o 
   1   6   3      426.00      421.61      9.89 o 
   2   6   3        0.18       -2.23      3.34 o 
   3   6   3       29.48       68.28      4.86 o 
   4   6   3      602.86      616.49     12.00 o 
   5   6   3        0.01       -3.99      3.99 o 
   6   6   3       46.54       47.26      5.18 o 
   7   6   3     1822.24     1814.70     27.29 o 
   8   6   3        0.42        4.72      5.30 o 
   9   6   3        0.33       -2.54      4.98 o 
  10   6   3      264.03      230.90      9.21 o 
  11   6   3       40.14       37.26      6.77 o 
  12   6   3      212.80      195.40      9.15 o 
  13   6   3        5.67        7.22      6.24 o 
  14   6   3        6.57        3.96      6.69 o 
  15   6   3        5.59       -3.85      6.65 o 
  16   6   3        7.08       11.25      7.17 o 
  17   6   3       36.66       17.99      8.31 o 
  18   6   3       27.57       22.79      8.89 o 
 -19   7   3        6.59        9.11      8.77 o 
 -18   7   3        0.13        4.22      7.33 o 
 -17   7   3        0.87       -2.58      7.02 o 
 -16   7   3        0.37        7.90      6.96 o 
 -15   7   3       21.13       16.19      9.43 o 
 -14   7   3       53.25       50.20      7.73 o 
 -13   7   3        7.98        2.31      6.18 o 
 -12   7   3      409.00      409.48     17.10 o 
 -11   7   3       90.00       94.66      9.05 o 
 -10   7   3      658.16      633.05     18.79 o 
  -9   7   3        2.75        1.09      6.42 o 
  -8   7   3      107.25      125.47      9.11 o 
  -7   7   3      323.64      348.27     11.91 o 
  -6   7   3      298.79      307.16     11.01 o 
  -5   7   3      268.01      291.04      9.15 o 
  -4   7   3      367.67      390.72      9.80 o 
  -3   7   3      943.18      869.06     16.20 o 
  -2   7   3      184.79      163.84      6.95 o 
  -1   7   3        1.82        7.65      3.63 o 
   0   7   3       27.79       32.58      4.66 o 
   1   7   3      290.98      294.25     10.21 o 
   2   7   3       34.15       31.20      5.20 o 
   3   7   3       76.11       92.90      6.70 o 
   4   7   3        6.22        5.17      4.59 o 
   5   7   3        1.60       -4.25      4.56 o 
   6   7   3       99.90       92.03      6.92 o 
   7   7   3      703.26      698.04     15.75 o 
   8   7   3     2112.01     1891.74     32.29 o 
   9   7   3        2.58        1.06      5.90 o 
  10   7   3      233.32      213.61     10.08 o 
  11   7   3      215.13      205.72     13.08 o 
  12   7   3       88.08       88.31      8.09 o 
  13   7   3        5.75       -2.06      6.12 o 
  14   7   3        2.19        2.90      6.74 o 
  15   7   3        1.99       -2.59      7.74 o 
  16   7   3       23.79       33.93     10.56 o 
  17   7   3        0.00       -8.14      8.14 o 
 -18   8   3        4.28       -5.97      8.03 o 
 -17   8   3        0.19       -2.22      7.11 o 
 -16   8   3       27.92       27.86      9.53 o 
 -15   8   3        1.54        9.59      8.49 o 
 -14   8   3      103.38       95.47      9.01 o 
 -13   8   3      117.23      118.24     14.69 o 
 -12   8   3        0.17        6.28      8.46 o 
 -11   8   3       20.49        3.76      8.14 o 
 -10   8   3        1.18        4.32      9.24 o 
  -9   8   3       17.04       29.58      8.21 o 
  -8   8   3       74.83       78.11     10.20 o 
  -7   8   3       20.46       25.36      6.86 o 
  -6   8   3       23.73       24.43      6.64 o 
  -5   8   3        0.09        1.06      5.32 o 
  -4   8   3      424.01      416.74     11.21 o 
  -3   8   3       80.58       97.13      6.86 o 
  -2   8   3        6.24       -3.15      4.19 o 
  -1   8   3      155.63      152.17      8.73 o 
   0   8   3     1710.01     1486.64     25.09 o 
   1   8   3      154.92      157.57      8.56 o 
   2   8   3       30.34       32.11      5.84 o 
   3   8   3       27.36       19.34      5.65 o 
   4   8   3        0.64        3.21      5.28 o 
   5   8   3      108.46       96.90      8.02 o 
   6   8   3      100.33      108.38      8.36 o 
   7   8   3       22.16       14.92      6.39 o 
   8   8   3        6.68        2.84      6.40 o 
   9   8   3      198.10      181.49     17.90 o 
  10   8   3       43.66       34.83      8.28 o 
  11   8   3        2.31       -1.86      6.76 o 
  12   8   3        0.87        3.61      7.08 o 
  13   8   3        2.61        3.86      8.05 o 
  14   8   3        2.75        6.83      9.65 o 
  15   8   3        0.02       -1.11      9.54 o 
  16   8   3        2.76        5.07      8.76 o 
 -17   9   3        0.03        4.97     10.17 o 
 -16   9   3        2.43       -2.71     11.72 o 
 -15   9   3        3.81        2.59      9.25 o 
 -14   9   3        0.52        2.01      9.07 o 
 -13   9   3       10.33       22.93      9.35 o 
 -12   9   3       33.61       27.69     13.90 o 
 -11   9   3       17.68       23.49      8.79 o 
 -10   9   3       58.29       73.39     10.18 o 
  -9   9   3        3.52       19.97      7.99 o 
  -8   9   3       80.12       60.50      9.36 o 
  -7   9   3      171.58      164.17     14.23 o 
  -6   9   3       29.14       19.79      7.74 o 
  -5   9   3       12.37       19.06      7.43 o 
  -4   9   3       81.11       67.95      6.79 o 
  -3   9   3       33.21       37.98      5.97 o 
  -2   9   3       60.01       89.86      9.40 o 
  -1   9   3     1113.59     1038.43     19.81 o 
   0   9   3      750.01      793.02     19.76 o 
   1   9   3       37.54       34.18      6.47 o 
   2   9   3       47.26       41.68      7.32 o 
   3   9   3       87.15      103.35      9.15 o 
   4   9   3        0.00       -5.86      5.86 o 
   5   9   3        2.52        8.04      6.76 o 
   6   9   3       20.58       19.72      7.11 o 
   7   9   3        0.10       -2.86      6.75 o 
   8   9   3       15.36       14.88      7.33 o 
   9   9   3       41.17       40.78      8.31 o 
  10   9   3       11.80       12.15      8.32 o 
  11   9   3      116.18      124.39     11.03 o 
  12   9   3       11.16       29.89     12.99 o 
  13   9   3        0.00        6.01      9.82 o 
  14   9   3        2.46       -2.41     12.89 o 
  15   9   3        0.13       -2.16     11.39 o 
 -15  10   3        9.04       30.59     15.71 o 
 -14  10   3        1.59       -4.57      9.59 o 
 -13  10   3       27.72       27.28     18.46 o 
 -12  10   3       39.15       54.40     10.26 o 
 -11  10   3        2.80        3.82     11.41 o 
 -10  10   3        0.06        3.80      8.10 o 
  -9  10   3        1.56        5.27      8.25 o 
  -8  10   3       19.24       16.56      8.19 o 
  -7  10   3       79.29       95.24     10.67 o 
  -6  10   3       59.07       42.91     11.95 o 
  -5  10   3        0.32        3.99      8.12 o 
  -4  10   3       26.97       17.37      8.05 o 
  -3  10   3        0.05       -3.17      6.43 o 
  -2  10   3        0.67        0.71      6.25 o 
  -1  10   3      103.34       79.40      6.99 o 
   0  10   3       29.94       46.26      7.89 o 
   1  10   3       62.61       54.77      7.94 o 
   2  10   3      883.68      765.20     20.28 o 
   3  10   3       12.51        5.46      7.50 o 
   4  10   3       42.39       40.96     10.88 o 
   5  10   3       99.33       91.07     10.33 o 
   6  10   3       13.28        8.69      7.14 o 
   7  10   3       14.95       10.20      7.62 o 
   8  10   3        1.23       -7.06      7.06 o 
   9  10   3       73.67       94.71     10.29 o 
  10  10   3        0.06       -8.73      9.40 o 
  11  10   3       35.45       26.61     13.36 o 
  12  10   3        5.38       -9.34     11.75 o 
  13  10   3        6.91       18.94     10.84 o 
 -13  11   3        0.76       -8.40      9.49 o 
 -12  11   3       22.29       20.40     10.33 o 
 -11  11   3      124.01      141.11     13.96 o 
 -10  11   3        6.54        4.08      8.68 o 
  -9  11   3       38.19       42.78     10.24 o 
  -8  11   3       22.06       22.59      8.98 o 
  -7  11   3      156.45      149.02     12.85 o 
  -6  11   3        0.24        8.75      8.32 o 
  -5  11   3       18.81       21.43      8.79 o 
  -4  11   3       77.85       68.40      9.02 o 
  -3  11   3      111.36      114.43      9.52 o 
  -2  11   3       30.74       28.89      7.30 o 
  -1  11   3        0.05        7.76      6.59 o 
   0  11   3        6.98        7.27      5.69 o 
   1  11   3      105.00      105.41      9.89 o 
   2  11   3        1.75        7.36      9.81 o 
   3  11   3        4.02        4.59      7.07 o 
   4  11   3       18.60       20.88      8.46 o 
   5  11   3       30.91       35.24      9.14 o 
   6  11   3      135.30      150.83     16.27 o 
   7  11   3        1.55       13.12      8.29 o 
   8  11   3        8.74        6.20      9.32 o 
   9  11   3       63.72       89.05     15.17 o 
  10  11   3       43.08       71.91     12.38 o 
  11  11   3      103.58      102.97     13.78 o 
  12  11   3        2.15        1.47     13.16 o 
 -11  12   3       38.71       35.72     12.52 o 
 -10  12   3        8.84        5.03     17.41 o 
  -9  12   3        8.33       15.51     10.31 o 
  -8  12   3       21.14       22.12     10.68 o 
  -7  12   3      148.19      146.00     14.85 o 
  -6  12   3        8.18        8.68      9.37 o 
  -5  12   3       58.92       70.50     17.26 o 
  -4  12   3       57.88       59.62      9.33 o 
  -3  12   3       31.25       25.90      8.05 o 
  -2  12   3        7.19        6.76      7.49 o 
  -1  12   3        0.28       -3.80      7.01 o 
   0  12   3       27.45       13.81      7.72 o 
   1  12   3        0.42        4.38      7.53 o 
   2  12   3        1.39       -1.45      7.38 o 
   3  12   3        0.56        9.34      7.53 o 
   4  12   3       25.00       21.26      8.34 o 
   5  12   3       43.69       61.39     12.68 o 
   6  12   3       39.01       43.71     11.13 o 
   7  12   3        2.56        7.85      9.88 o 
   8  12   3        8.76        0.81     10.30 o 
   9  12   3       90.39       98.38     13.65 o 
  -8  13   3        2.73       12.87     17.14 o 
  -7  13   3        8.01        9.69     14.12 o 
  -6  13   3        0.60        4.69      9.00 o 
  -5  13   3        1.65        5.19      8.29 o 
  -4  13   3        6.03       -3.71      7.93 o 
  -3  13   3        1.92       15.30      8.66 o 
  -2  13   3        0.91       10.92      7.89 o 
  -1  13   3       29.04       47.40      9.35 o 
   0  13   3        0.64      -10.88     10.88 o 
   1  13   3       20.07       13.56      9.81 o 
   2  13   3        0.18       -1.83      9.47 o 
   3  13   3       22.55       30.58     10.69 o 
   4  13   3        0.44       -9.33      9.33 o 
   5  13   3        6.13        1.96      9.15 o 
   6  13   3       38.22       31.55     16.18 o 
 -22   0   4        0.00       -8.60     10.05 o 
 -21   0   4        0.47       -7.51     10.49 o 
 -20   0   4       53.89       56.60     12.04 o 
 -19   0   4        2.85        8.84      9.50 o 
 -18   0   4       19.68       20.44     10.27 o 
 -17   0   4      230.95      200.56     19.82 o 
 -16   0   4       16.90       23.92      9.54 o 
 -15   0   4        4.49       11.79      8.08 o 
 -14   0   4      332.29      305.34     26.81 o 
 -13   0   4        6.27        6.64      6.72 o 
 -12   0   4       78.02       75.07      7.17 o 
 -11   0   4      254.21      290.86     10.82 o 
 -10   0   4        2.17        8.89      4.48 o 
  -9   0   4      215.38      192.07      7.00 o 
  -8   0   4     3247.09     3256.58     45.50 o 
  -7   0   4        8.23       15.25      3.46 o 
  -6   0   4     3090.70     2913.47     37.54 o 
  -5   0   4      748.16      799.47     12.08 o 
  -4   0   4        0.12        2.33      2.29 o 
  -3   0   4     1328.96     1201.79     16.35 o 
  -2   0   4     1187.96     1144.65     15.28 o 
  -1   0   4       10.27        7.41      4.59 o 
   0   0   4        1.12        9.39      5.58 o 
   1   0   4     1305.22     1419.65     24.95 o 
   2   0   4      309.61      298.02      6.08 o 
   3   0   4     1122.39     1348.28     21.46 o 
   4   0   4     2447.16     2320.91     30.20 o 
   5   0   4      180.15      133.37      5.14 o 
   6   0   4      411.27      350.75      8.46 o 
   7   0   4      530.37      560.08     11.34 o 
   8   0   4      661.88      719.93     13.60 o 
   9   0   4      117.64      127.32      6.37 o 
  10   0   4      120.42      142.05      7.87 o 
  11   0   4       73.38       69.56      7.08 o 
  12   0   4      339.63      327.82     14.83 o 
  13   0   4      207.52      190.50     10.73 o 
  14   0   4       47.29       49.02      8.25 o 
  15   0   4        2.24       -7.00      7.00 o 
  16   0   4       71.21       73.78     10.37 o 
  17   0   4       42.08       44.68     10.14 o 
  18   0   4        6.40       -6.71     12.11 o 
  19   0   4       61.69       61.39     21.71 o 
 -22   1   4        0.25       -5.37      7.64 o 
 -21   1   4        2.73        0.99      7.47 o 
 -20   1   4        0.35        6.02      7.22 o 
 -19   1   4        0.13       -1.45      6.47 o 
 -18   1   4       18.14       -1.28      6.50 o 
 -17   1   4        2.52        3.91      6.25 o 
 -16   1   4      155.82      146.01      9.32 o 
 -15   1   4       19.70       12.60      8.00 o 
 -14   1   4        1.32       -0.16      5.64 o 
 -13   1   4        0.71        1.74      5.11 o 
 -12   1   4       14.06        6.60      4.04 o 
 -11   1   4        6.78        3.28      3.47 o 
 -10   1   4       60.22       64.75      4.09 o 
  -9   1   4     1620.58     1709.70     18.36 o 
  -8   1   4     3929.14     4041.98     37.95 o 
  -7   1   4     1058.66     1098.97     11.58 o 
  -6   1   4       35.46       25.16      2.68 o 
  -5   1   4       39.14       59.02      2.74 o 
  -4   1   4      136.97      160.86      3.19 o 
  -3   1   4     1379.80     1324.66     12.48 o 
  -2   1   4      883.14      844.38      7.70 o 
  -1   1   4       12.05        3.89      1.87 o 
   0   1   4      427.74      483.51      8.24 o 
   1   1   4        4.31       -1.60      1.60 o 
   2   1   4      619.52      633.87      6.77 o 
   3   1   4     6618.67     6773.98     63.44 o 
   4   1   4       90.25      113.37      3.51 o 
   5   1   4       11.89       15.52      2.49 o 
   6   1   4      523.07      578.32      7.92 o 
   7   1   4      443.21      504.08      7.71 o 
   8   1   4       20.84       29.20      3.11 o 
   9   1   4      137.11      135.61      4.76 o 
  10   1   4       24.61       23.66      4.13 o 
  11   1   4     1254.42     1259.81     17.58 o 
  12   1   4      181.41      171.57      6.89 o 
  13   1   4      742.45      717.11     12.89 o 
  14   1   4        0.01       -1.11      4.89 o 
  15   1   4        2.61        5.55      5.37 o 
  16   1   4        3.98       -5.43      5.43 o 
  17   1   4       12.10        9.88      7.22 o 
  18   1   4        9.54       13.12     11.36 o 
  19   1   4       21.60       22.12     11.51 o 
 -22   2   4        0.30       -7.42      7.42 o 
 -21   2   4        4.11        4.80      7.50 o 
 -20   2   4        5.89        7.67      7.20 o 
 -19   2   4        5.62        5.75      6.82 o 
 -18   2   4       61.86       59.78      8.13 o 
 -17   2   4       81.74       86.39      8.39 o 
 -16   2   4        2.72       -5.36      5.82 o 
 -15   2   4       38.01       33.28      6.76 o 
 -14   2   4       40.02       43.58      8.68 o 
 -13   2   4        0.50       -0.94      5.55 o 
 -12   2   4       83.85       89.19      5.43 o 
 -11   2   4        4.67        3.12      3.62 o 
 -10   2   4      212.71      206.67      6.25 o 
  -9   2   4     1346.37     1354.85     16.75 o 
  -8   2   4      900.73      978.07     11.68 o 
  -7   2   4     7996.02     7990.84     72.38 o 
  -6   2   4        5.79        1.16      2.42 o 
  -5   2   4      411.05      436.48      6.63 o 
  -4   2   4        6.05       13.23      2.23 o 
  -3   2   4     1428.53     1423.73     13.75 o 
  -2   2   4     1410.89     1351.43     14.00 o 
  -1   2   4        8.03        1.76      1.31 o 
   0   2   4      934.45      928.53     10.69 o 
   1   2   4     1745.33     1817.98     19.32 o 
   2   2   4     1512.17     1570.70     17.65 o 
   3   2   4      657.88      647.18      8.38 o 
   4   2   4     1071.93     1100.39     13.18 o 
   5   2   4       53.54       55.44      3.16 o 
   6   2   4        2.27       -0.88      2.41 o 
   7   2   4        0.06        0.56      2.53 o 
   8   2   4      185.94      158.61      5.25 o 
   9   2   4      403.70      391.94      8.27 o 
  10   2   4      271.75      264.73      7.40 o 
  11   2   4       23.28       22.25      4.53 o 
  12   2   4     1226.74     1204.01     17.49 o 
  13   2   4       88.90       93.83      6.09 o 
  14   2   4       60.74       58.27      5.78 o 
  15   2   4      133.30      133.26      7.68 o 
  16   2   4      104.98      115.84      7.07 o 
  17   2   4        3.21       -1.13      7.55 o 
  18   2   4        5.61       20.53      8.61 o 
  19   2   4        4.37        3.60      9.42 o 
 -21   3   4        6.12       -2.99      9.35 o 
 -20   3   4       10.75        8.16     11.51 o 
 -19   3   4        1.57        5.21      6.99 o 
 -18   3   4        8.59        4.34      6.69 o 
 -17   3   4        7.02       16.59      7.73 o 
 -16   3   4        1.04       -5.64      5.64 o 
 -15   3   4        5.67       21.20      6.30 o 
 -14   3   4       60.80       59.82      7.04 o 
 -13   3   4       18.37       22.95      6.02 o 
 -12   3   4        4.97        0.12      4.36 o 
 -11   3   4      107.66      114.07      5.68 o 
 -10   3   4       33.41       19.99      3.77 o 
  -9   3   4      270.39      253.43      6.21 o 
  -8   3   4      332.60      351.42      6.56 o 
  -7   3   4      359.45      366.73      6.71 o 
  -6   3   4     1027.91     1032.31     12.06 o 
  -5   3   4        4.84        4.58      2.60 o 
  -4   3   4      277.87      270.37      5.47 o 
  -3   3   4        5.18        7.91      2.48 o 
  -2   3   4      297.58      336.73      6.67 o 
  -1   3   4        7.07        1.80      1.74 o 
   0   3   4       41.55       51.95      3.18 o 
   1   3   4     1275.10     1406.09     17.52 o 
   2   3   4      140.95      150.23      4.24 o 
   3   3   4       29.61       42.85      3.00 o 
   4   3   4     1265.65     1310.67     14.85 o 
   5   3   4      129.26      127.29      5.12 o 
   6   3   4        5.85        6.45      2.68 o 
   7   3   4        9.45        8.99      2.92 o 
   8   3   4      296.81      279.53      6.63 o 
   9   3   4      146.39      140.55      5.33 o 
  10   3   4       58.42       51.78      4.78 o 
  11   3   4      124.44      122.26      6.03 o 
  12   3   4      461.30      442.73     10.09 o 
  13   3   4       46.63       39.29      5.36 o 
  14   3   4       94.48       93.34      6.28 o 
  15   3   4        2.10        3.28      5.22 o 
  16   3   4       19.23       17.31      6.30 o 
  17   3   4        1.50       -1.76      6.67 o 
  18   3   4        8.76        1.06      9.06 o 
  19   3   4       13.35       17.22      9.74 o 
 -21   4   4        0.05        6.99      7.77 o 
 -20   4   4        1.51        3.47      7.35 o 
 -19   4   4       37.20       24.34      7.49 o 
 -18   4   4        8.95        6.89      6.68 o 
 -17   4   4       30.44       28.21      9.29 o 
 -16   4   4       16.27       12.94      7.29 o 
 -15   4   4       40.10       40.36      7.08 o 
 -14   4   4       23.08       16.03      5.89 o 
 -13   4   4        5.94       11.70      7.55 o 
 -12   4   4       27.77       35.18      5.76 o 
 -11   4   4      616.59      606.63     10.98 o 
 -10   4   4        0.61       -3.56      3.56 o 
  -9   4   4       28.67       31.29      4.06 o 
  -8   4   4       45.58       64.43      3.76 o 
  -7   4   4        7.37        0.60      2.53 o 
  -6   4   4      330.65      310.21      6.30 o 
  -5   4   4      223.01      245.97      5.43 o 
  -4   4   4       64.43       81.17      3.44 o 
  -3   4   4      100.96      129.69      4.66 o 
  -2   4   4       12.94        7.64      3.11 o 
  -1   4   4       29.05       23.35      2.87 o 
   0   4   4      743.83      844.88     11.91 o 
   1   4   4      844.06      863.02     12.09 o 
   2   4   4       40.14       52.72      3.20 o 
   3   4   4       67.47       74.24      4.15 o 
   4   4   4        6.54        9.04      2.74 o 
   5   4   4      306.67      326.62      7.70 o 
   6   4   4      147.58      138.47      4.93 o 
   7   4   4      130.86      152.00      5.40 o 
   8   4   4      108.21      106.42      5.05 o 
   9   4   4       33.45       26.47      4.55 o 
  10   4   4        1.46        0.93      4.18 o 
  11   4   4      162.67      166.93      6.83 o 
  12   4   4      164.88      165.53      7.07 o 
  13   4   4      111.53      116.39      6.82 o 
  14   4   4       15.55       18.39      5.29 o 
  15   4   4       62.34       60.29      7.55 o 
  16   4   4      239.40      227.96      9.89 o 
  17   4   4        1.96        3.57      7.28 o 
  18   4   4        1.87       -8.94      8.94 o 
 -20   5   4       32.69       19.68      7.86 o 
 -19   5   4        0.64        0.23      6.86 o 
 -18   5   4       65.87       46.34      8.28 o 
 -17   5   4       17.12        9.11      6.94 o 
 -16   5   4       56.69       49.00      7.59 o 
 -15   5   4       16.14       30.50      6.97 o 
 -14   5   4      193.48      187.97     12.06 o 
 -13   5   4       14.05       14.81      5.60 o 
 -12   5   4       14.45       19.25      4.94 o 
 -11   5   4       43.61       40.94      5.92 o 
 -10   5   4       13.77        9.03      4.40 o 
  -9   5   4       88.96       90.15      5.35 o 
  -8   5   4      111.93      122.95      5.55 o 
  -7   5   4       76.75      103.18      5.26 o 
  -6   5   4       11.78        8.16      3.53 o 
  -5   5   4      199.10      203.66      7.51 o 
  -4   5   4      130.91      164.15      5.25 o 
  -3   5   4      312.79      346.15      7.74 o 
  -2   5   4        7.36        6.17      3.05 o 
  -1   5   4        2.22        4.06      2.72 o 
   0   5   4      615.72      629.32     10.13 o 
   1   5   4       75.93       80.63      4.12 o 
   2   5   4      269.23      313.49      7.31 o 
   3   5   4       89.12       85.16      4.41 o 
   4   5   4       18.40       15.75      3.17 o 
   5   5   4       53.05       47.78      3.94 o 
   6   5   4      616.89      550.92     10.23 o 
   7   5   4      407.08      389.12      9.34 o 
   8   5   4       11.37       21.74      4.75 o 
   9   5   4        0.02       -4.21      4.21 o 
  10   5   4      439.96      373.97      9.80 o 
  11   5   4      147.64      144.63      6.98 o 
  12   5   4      147.81      172.72      7.59 o 
  13   5   4       76.88       85.67      6.57 o 
  14   5   4        1.17       -4.55      5.51 o 
  15   5   4       35.63       18.67      6.50 o 
  16   5   4       51.41       37.97      7.87 o 
  17   5   4        0.01        6.37      7.41 o 
  18   5   4        8.14        3.15      9.20 o 
 -20   6   4        1.88        1.94      9.74 o 
 -19   6   4      107.60      115.50     10.97 o 
 -18   6   4       82.93       74.99      9.11 o 
 -17   6   4       42.50       35.62      7.92 o 
 -16   6   4       27.94       33.39      8.15 o 
 -15   6   4      131.05      134.38     10.19 o 
 -14   6   4       25.50       33.69      6.89 o 
 -13   6   4      318.08      309.93     12.49 o 
 -12   6   4       68.50       63.34      6.83 o 
 -11   6   4      135.84      109.06      7.57 o 
 -10   6   4       10.95       13.14      5.39 o 
  -9   6   4        5.04        5.65      5.32 o 
  -8   6   4        0.01       -2.56      4.06 o 
  -7   6   4       15.05       12.28      4.77 o 
  -6   6   4      291.33      268.96      9.12 o 
  -5   6   4       39.72       40.77      4.20 o 
  -4   6   4        0.01       -1.23      3.09 o 
  -3   6   4        3.66        6.23      3.32 o 
  -2   6   4       71.82       69.51      4.71 o 
  -1   6   4      180.81      190.78      6.37 o 
   0   6   4      220.69      237.50      6.47 o 
   1   6   4       33.95       49.81      3.99 o 
   2   6   4        2.42        1.11      3.18 o 
   3   6   4       14.96       14.72      3.64 o 
   4   6   4     1076.02     1026.97     16.00 o 
   5   6   4     2236.97     2174.46     27.78 o 
   6   6   4      249.33      260.22      8.51 o 
   7   6   4      664.65      654.45     12.96 o 
   8   6   4        9.28        2.45      4.98 o 
   9   6   4       43.07       57.37      6.37 o 
  10   6   4        4.26       -1.20      5.13 o 
  11   6   4        5.40        9.06      5.26 o 
  12   6   4       18.06       16.65      5.97 o 
  13   6   4      102.46      103.77      8.41 o 
  14   6   4        7.41       14.88      6.98 o 
  15   6   4       13.33       21.29      7.22 o 
  16   6   4        4.04        6.71      7.78 o 
  17   6   4       46.79       44.50      9.79 o 
 -19   7   4        9.82       10.42      7.91 o 
 -18   7   4        5.38       15.43      9.36 o 
 -17   7   4       52.72       36.76      8.02 o 
 -16   7   4      141.72      125.87      9.92 o 
 -15   7   4        0.67        8.92      6.44 o 
 -14   7   4       20.09       27.64     10.95 o 
 -13   7   4      131.91      143.39      9.63 o 
 -12   7   4       32.74       24.93      8.83 o 
 -11   7   4       23.03       23.56      6.33 o 
 -10   7   4      233.15      229.23     11.29 o 
  -9   7   4       17.25       21.95      6.93 o 
  -8   7   4      478.40      442.63     13.53 o 
  -7   7   4       58.35       56.90      7.70 o 
  -6   7   4       40.44       39.27      6.25 o 
  -5   7   4      327.05      296.57      9.01 o 
  -4   7   4       45.35       34.00      4.60 o 
  -3   7   4       99.20       98.43      7.88 o 
  -2   7   4       67.49       84.46      5.48 o 
  -1   7   4      282.41      283.50      8.04 o 
   0   7   4       57.35       62.97      4.71 o 
   1   7   4        5.43        4.50      3.79 o 
   2   7   4       24.56       23.49      4.17 o 
   3   7   4      153.25      144.96      6.93 o 
   4   7   4      159.17      152.44      7.13 o 
   5   7   4      889.19      822.26     15.74 o 
   6   7   4      438.87      447.86     17.42 o 
   7   7   4        8.45        2.12      4.72 o 
   8   7   4      314.61      322.41     10.61 o 
   9   7   4       28.24       14.03      5.57 o 
  10   7   4        5.87        5.88      5.70 o 
  11   7   4       58.15       41.60      7.02 o 
  12   7   4       13.30       15.85      7.55 o 
  13   7   4        3.85        5.04      6.65 o 
  14   7   4       19.25       18.49      7.26 o 
  15   7   4        5.08        0.26      7.63 o 
  16   7   4        4.52        7.57      8.09 o 
 -18   8   4       25.52       14.88      8.77 o 
 -17   8   4        5.58       -8.55      8.55 o 
 -16   8   4       15.63       15.23      8.55 o 
 -15   8   4        7.58       -3.26      7.31 o 
 -14   8   4       93.33       92.74      9.01 o 
 -13   8   4        0.81       -3.12      6.21 o 
 -12   8   4        3.51        2.45      7.66 o 
 -11   8   4       14.00       19.39      8.11 o 
 -10   8   4       14.57        7.38      8.12 o 
  -9   8   4       29.28       31.63      8.19 o 
  -8   8   4       12.22        5.58      8.51 o 
  -7   8   4       84.78      104.27      8.88 o 
  -6   8   4       13.23       -1.48      6.32 o 
  -5   8   4       70.60       59.45      6.73 o 
  -4   8   4       38.83       22.79      5.05 o 
  -3   8   4      250.62      276.06      9.82 o 
  -2   8   4     1061.22     1059.87     17.39 o 
  -1   8   4       53.62       60.72      5.54 o 
   0   8   4        8.38        8.04      4.48 o 
   1   8   4      437.02      445.23     11.24 o 
   2   8   4       10.03        2.57      4.80 o 
   3   8   4      173.24      173.51      7.87 o 
   4   8   4        0.10       -1.85      4.70 o 
   5   8   4       13.80        9.36      5.58 o 
   6   8   4      107.88       99.26      7.77 o 
   7   8   4       57.26       56.65      6.87 o 
   8   8   4       47.84       67.94      9.20 o 
   9   8   4       83.60       76.51      8.09 o 
  10   8   4        3.99       21.13      8.87 o 
  11   8   4      124.35      115.63     11.42 o 
  12   8   4       32.96       25.88      8.14 o 
  13   8   4        0.78       -7.70      7.70 o 
  14   8   4       21.84       32.02     11.20 o 
  15   8   4        5.43       -8.89      8.89 o 
 -17   9   4        2.71        2.12      8.12 o 
 -16   9   4        5.56       -8.81     10.08 o 
 -15   9   4        0.02       -0.91     11.51 o 
 -14   9   4        1.66       -3.20      8.87 o 
 -13   9   4        3.36        9.40     16.38 o 
 -12   9   4        1.47       10.78      8.44 o 
 -11   9   4       14.94       22.94      8.91 o 
 -10   9   4       63.14       59.17      9.77 o 
  -9   9   4       21.24       18.56      8.25 o 
  -8   9   4        5.15       -1.23      7.35 o 
  -7   9   4       68.78       87.80      9.73 o 
  -6   9   4       17.47       14.75      7.64 o 
  -5   9   4       55.64       49.39      7.89 o 
  -4   9   4      111.59      103.25      8.89 o 
  -3   9   4     1135.63     1043.07     19.89 o 
  -2   9   4      114.45       85.10      6.53 o 
  -1   9   4      716.13      626.04     14.72 o 
   0   9   4       19.11       15.02      5.35 o 
   1   9   4       56.09       57.98      6.32 o 
   2   9   4        6.04       -0.22      5.35 o 
   3   9   4       62.69       50.08      6.30 o 
   4   9   4       20.32       22.67      5.96 o 
   5   9   4       21.01       21.32      6.32 o 
   6   9   4       17.01       17.32      6.47 o 
   7   9   4       90.13       76.32      8.26 o 
   8   9   4      105.49      113.85      9.06 o 
   9   9   4       25.49       14.94      8.11 o 
  10   9   4        0.18        5.04      8.11 o 
  11   9   4       11.91       15.35      8.38 o 
  12   9   4        0.27       -8.34      8.34 o 
  13   9   4        4.28       -4.23      8.65 o 
  14   9   4        8.66       -9.06      9.06 o 
 -15  10   4        9.78       26.23     11.49 o 
 -14  10   4        3.20       -3.22     10.64 o 
 -13  10   4       36.07       41.38     11.56 o 
 -12  10   4        1.12        1.61      9.27 o 
 -11  10   4        0.70        4.59      9.63 o 
 -10  10   4       55.36       55.53     10.86 o 
  -9  10   4       27.64       32.97     15.26 o 
  -8  10   4       10.64        9.50      8.08 o 
  -7  10   4       38.70       50.77      9.31 o 
  -6  10   4        4.61        1.47      7.50 o 
  -5  10   4       44.24       36.57      8.59 o 
  -4  10   4      148.35      118.90     10.91 o 
  -3  10   4      511.71      468.87     14.89 o 
  -2  10   4      646.73      549.35     15.73 o 
  -1  10   4      100.94      105.34      7.64 o 
   0  10   4       76.75       70.47      7.48 o 
   1  10   4       26.65       30.72      6.33 o 
   2  10   4        3.93        3.79      5.76 o 
   3  10   4        0.08       -3.34      6.10 o 
   4  10   4       36.54       24.23      7.87 o 
   5  10   4        9.56       13.26      6.48 o 
   6  10   4       56.90       32.19      8.45 o 
   7  10   4        0.04       -7.17      7.17 o 
   8  10   4       27.49       29.35      8.33 o 
   9  10   4        5.42        1.35     10.98 o 
  10  10   4       68.28       70.48     10.23 o 
  11  10   4        9.81        5.87      9.27 o 
  12  10   4        2.69        7.16      9.41 o 
  13  10   4       41.74       57.81     14.73 o 
 -13  11   4        0.84       -8.49     15.38 o 
 -12  11   4       46.79       47.29     22.33 o 
 -11  11   4        8.12        8.33     10.19 o 
 -10  11   4       81.40       88.66     12.72 o 
  -9  11   4       15.88        9.13     12.65 o 
  -8  11   4       36.92       59.28     11.20 o 
  -7  11   4        0.18        1.05     11.10 o 
  -6  11   4        3.99       10.33      8.88 o 
  -5  11   4       32.31       19.26     11.36 o 
  -4  11   4       69.21       67.69      8.92 o 
  -3  11   4        0.63        3.32      6.88 o 
  -2  11   4       50.35       57.03      8.57 o 
  -1  11   4        7.01        4.87      6.82 o 
   0  11   4        1.74       -8.00      8.00 o 
   1  11   4       66.85       70.02      7.65 o 
   2  11   4        5.96       10.43      7.14 o 
   3  11   4        0.05       -3.69      6.83 o 
   4  11   4      106.46      137.70     11.27 o 
   5  11   4        1.31       -2.20      7.42 o 
   6  11   4        3.35        0.38      7.66 o 
   7  11   4       81.17      105.75     11.02 o 
   8  11   4       12.04        8.51     10.19 o 
   9  11   4        3.46       14.13      9.10 o 
  10  11   4       14.83       18.29      9.65 o 
  11  11   4       16.66      -11.55     11.55 o 
 -11  12   4       25.61       26.00     14.19 o 
 -10  12   4       29.39       44.24     15.42 o 
  -9  12   4        2.63        1.91     13.08 o 
  -8  12   4        6.02       -8.89     16.74 o 
  -7  12   4       18.23       20.98     12.96 o 
  -6  12   4        3.07        1.97     12.05 o 
  -5  12   4       35.04       37.30      9.77 o 
  -4  12   4      116.30      113.35     12.24 o 
  -3  12   4       52.22       42.53      9.97 o 
  -2  12   4       23.71       15.75      9.34 o 
  -1  12   4        3.93       21.75     14.87 o 
   0  12   4       28.12       12.44      9.09 o 
   1  12   4        6.36       12.48      9.25 o 
   2  12   4        7.10       13.63      9.58 o 
   3  12   4       83.30      103.90     12.21 o 
   4  12   4        7.17       15.21      7.66 o 
   5  12   4        7.56       -7.89      7.89 o 
   6  12   4      100.00      130.17     13.62 o 
   7  12   4        1.28       -4.98      8.60 o 
   8  12   4      118.95      150.62     13.09 o 
  -7  13   4       21.55       48.13     12.77 o 
  -6  13   4        1.97        9.30     10.41 o 
  -5  13   4       79.92      107.21     12.96 o 
  -4  13   4       15.67       21.13     10.10 o 
  -3  13   4       18.36       33.67     10.66 o 
  -2  13   4       27.90       27.47     10.67 o 
  -1  13   4       19.84        7.71      9.69 o 
   0  13   4       26.04       66.20     11.67 o 
   1  13   4        5.02       15.29      9.90 o 
   2  13   4       11.29       22.89     10.45 o 
   3  13   4       31.48       26.02      9.99 o 
   4  13   4        0.10        8.10      9.19 o 
 -22   1   5        0.39        0.61      7.14 o 
 -21   1   5       10.09        7.39      7.40 o 
 -20   1   5        3.54        1.47      6.92 o 
 -19   1   5       17.33       18.55      7.22 o 
 -18   1   5        0.70       -1.08      7.16 o 
 -17   1   5       76.42       72.28      8.00 o 
 -16   1   5       71.09       88.16     12.45 o 
 -15   1   5        0.09       -5.61      5.61 o 
 -14   1   5      263.14      258.50     10.81 o 
 -13   1   5       21.98       23.76      5.59 o 
 -12   1   5       41.22       44.40      5.16 o 
 -11   1   5        8.42        0.57      4.19 o 
 -10   1   5      421.42      427.37      8.13 o 
  -9   1   5      736.83      760.40     10.23 o 
  -8   1   5      101.41      120.67      3.99 o 
  -7   1   5       21.11       24.90      2.68 o 
  -6   1   5        7.06        2.48      2.24 o 
  -5   1   5      486.75      462.54      6.69 o 
  -4   1   5       64.25       71.90      2.71 o 
  -3   1   5      233.11      199.03      3.90 o 
  -2   1   5      830.11      835.23     13.51 o 
  -1   1   5      966.47      927.97     13.61 o 
   0   1   5      117.99      126.92      3.91 o 
   1   1   5     3080.78     3362.83     43.50 o 
   2   1   5      189.99      207.20      4.64 o 
   3   1   5        0.00       -1.46      1.46 o 
   4   1   5     1484.53     1522.62     17.24 o 
   5   1   5       38.36       30.77      2.50 o 
   6   1   5       37.17       29.65      2.60 o 
   7   1   5        1.26       -1.90      2.68 o 
   8   1   5      173.97      174.98      5.01 o 
   9   1   5      118.77      124.44      5.45 o 
  10   1   5      295.07      306.39      7.91 o 
  11   1   5       47.51       54.63      5.01 o 
  12   1   5       27.49       29.24      4.85 o 
  13   1   5       46.57       41.83      6.52 o 
  14   1   5       59.91       72.13      6.45 o 
  15   1   5        7.44       10.13      6.31 o 
  16   1   5       14.67       22.75      6.78 o 
  17   1   5       49.40       63.90      8.59 o 
  18   1   5       27.77       39.30      9.19 o 
 -21   2   5        3.98        4.16      7.38 o 
 -20   2   5        6.21        3.14      6.81 o 
 -19   2   5        1.33        2.14      6.42 o 
 -18   2   5       24.68       31.18      7.02 o 
 -17   2   5        2.77       -0.04      6.31 o 
 -16   2   5       20.05       20.31      6.49 o 
 -15   2   5        8.55       10.48      7.76 o 
 -14   2   5        0.06       -5.51      5.69 o 
 -13   2   5       52.57       50.40      6.79 o 
 -12   2   5      730.24      765.10     14.44 o 
 -11   2   5     1788.49     1777.25     21.38 o 
 -10   2   5      421.00      411.63      8.37 o 
  -9   2   5      359.40      379.86      6.71 o 
  -8   2   5     1190.24     1237.20     13.41 o 
  -7   2   5       21.76       26.99      2.66 o 
  -6   2   5      367.49      376.33      5.89 o 
  -5   2   5     1233.48     1188.52     12.92 o 
  -4   2   5      120.19      146.20      4.41 o 
  -3   2   5       24.72       18.98      2.20 o 
  -2   2   5      934.45      892.10     10.03 o 
  -1   2   5      511.04      495.90      7.98 o 
   0   2   5      192.97      185.44      4.88 o 
   1   2   5        7.64        6.06      2.30 o 
   2   2   5      360.12      407.09      5.43 o 
   3   2   5        4.64       11.98      2.00 o 
   4   2   5      916.90      897.68     11.74 o 
   5   2   5        2.82        4.15      2.29 o 
   6   2   5      160.81      155.84      4.49 o 
   7   2   5      627.81      624.26      9.43 o 
   8   2   5      289.31      266.99      6.21 o 
   9   2   5     1560.98     1403.38     18.55 o 
  10   2   5      780.08      717.55     12.06 o 
  11   2   5       86.18       90.70      5.47 o 
  12   2   5       97.48       75.24      5.61 o 
  13   2   5      196.05      194.95      7.57 o 
  14   2   5       59.41       57.00      7.05 o 
  15   2   5        1.91        3.65      6.05 o 
  16   2   5        2.70        0.40      6.13 o 
  17   2   5        0.85       12.12      7.35 o 
  18   2   5       18.11       27.66      9.29 o 
 -21   3   5        9.85        3.71      7.42 o 
 -20   3   5       13.62       20.29      7.69 o 
 -19   3   5        5.05       10.45      7.22 o 
 -18   3   5        6.50        0.12      6.52 o 
 -17   3   5       11.33       10.02      6.28 o 
 -16   3   5       35.64       27.09      6.69 o 
 -15   3   5      226.97      242.94     10.99 o 
 -14   3   5      386.30      386.64     12.88 o 
 -13   3   5      410.85      404.18     11.18 o 
 -12   3   5     1067.53     1117.70     18.57 o 
 -11   3   5        0.98       -0.37      3.88 o 
 -10   3   5       48.57       56.29      3.42 o 
  -9   3   5        5.37        3.89      2.67 o 
  -8   3   5      183.47      182.93      4.54 o 
  -7   3   5      387.45      400.18      6.41 o 
  -6   3   5        8.37        7.43      2.31 o 
  -5   3   5       70.12       80.99      3.21 o 
  -4   3   5        0.58        1.15      2.28 o 
  -3   3   5       94.28      117.96      3.97 o 
  -2   3   5      189.79      189.35      5.08 o 
  -1   3   5      942.37      929.95     11.55 o 
   0   3   5      137.30      135.68      3.51 o 
   1   3   5        0.14        1.71      1.65 o 
   2   3   5        0.51        0.88      2.04 o 
   3   3   5      289.04      275.30      8.17 o 
   4   3   5      256.68      282.89      6.02 o 
   5   3   5      109.12      100.51      4.28 o 
   6   3   5      309.38      274.35      6.18 o 
   7   3   5      289.31      271.19      6.45 o 
   8   3   5      319.53      299.04      7.48 o 
   9   3   5      883.06      860.28     14.22 o 
  10   3   5       57.32       54.83      4.98 o 
  11   3   5        5.08       -4.27      4.27 o 
  12   3   5      552.64      530.72     11.01 o 
  13   3   5      388.20      355.25     10.29 o 
  14   3   5      127.86      144.45      7.86 o 
  15   3   5        1.32        3.48      6.08 o 
  16   3   5        0.83        2.98      6.63 o 
  17   3   5        9.39       -7.43      7.43 o 
  18   3   5        6.15        8.08      9.31 o 
 -21   4   5        5.29        8.53     11.74 o 
 -20   4   5       11.74       16.95     10.43 o 
 -19   4   5        0.88       -0.08      7.87 o 
 -18   4   5        9.54        7.80      6.78 o 
 -17   4   5       47.74       40.69      7.50 o 
 -16   4   5        1.19       -4.81      5.85 o 
 -15   4   5        1.82       -5.90      6.07 o 
 -14   4   5       16.56       17.18      5.94 o 
 -13   4   5        7.22       -5.67      5.67 o 
 -12   4   5      383.43      405.89     11.92 o 
 -11   4   5      195.28      199.98      8.68 o 
 -10   4   5       75.36       83.87      4.42 o 
  -9   4   5       64.04       80.46      4.70 o 
  -8   4   5      182.90      198.42      5.47 o 
  -7   4   5       42.12       48.00      3.46 o 
  -6   4   5      373.00      412.14      7.31 o 
  -5   4   5       25.40       22.83      2.79 o 
  -4   4   5      589.54      604.15      9.78 o 
  -3   4   5      166.34      182.28      4.81 o 
  -2   4   5      369.02      394.20      7.34 o 
  -1   4   5      162.20      168.20      5.30 o 
   0   4   5      187.05      222.89      6.55 o 
   1   4   5       25.82       43.22      3.13 o 
   2   4   5      451.99      455.43      9.35 o 
   3   4   5        1.59       -2.34      2.34 o 
   4   4   5        9.92        8.68      2.74 o 
   5   4   5       29.06       38.13      3.41 o 
   6   4   5      158.94      162.95      5.76 o 
   7   4   5        1.84       -3.15      3.35 o 
   8   4   5       39.80       34.72      4.56 o 
   9   4   5      121.68      138.80      6.36 o 
  10   4   5       65.50       70.30      5.64 o 
  11   4   5      739.81      677.33     13.12 o 
  12   4   5      413.05      382.66     11.02 o 
  13   4   5        0.01       -4.65      5.13 o 
  14   4   5        1.00       -3.32      5.36 o 
  15   4   5       19.34       23.67      6.93 o 
  16   4   5       15.25       15.19      7.10 o 
  17   4   5       10.07       11.49     10.23 o 
  18   4   5        0.00       -4.79      9.19 o 
 -20   5   5       13.98        4.64      7.81 o 
 -19   5   5        0.92        5.67      7.19 o 
 -18   5   5       25.87       29.80      7.59 o 
 -17   5   5       90.95       97.38     10.38 o 
 -16   5   5      120.23       99.79      8.78 o 
 -15   5   5       11.36       18.52      6.56 o 
 -14   5   5        0.06       -1.75      5.82 o 
 -13   5   5        8.28        2.17      5.44 o 
 -12   5   5        0.05       -3.03      5.10 o 
 -11   5   5       39.69       46.68      6.10 o 
 -10   5   5       39.84       39.22      5.32 o 
  -9   5   5        4.05        2.99      5.03 o 
  -8   5   5      433.96      412.63      8.88 o 
  -7   5   5       21.43       12.67      3.42 o 
  -6   5   5        2.41        1.48      3.32 o 
  -5   5   5       72.64       75.58      4.20 o 
  -4   5   5        0.01        5.59      2.97 o 
  -3   5   5       70.21       74.64      3.95 o 
  -2   5   5       73.80       67.07      3.89 o 
  -1   5   5      649.51      705.58     10.37 o 
   0   5   5      275.63      282.21      6.21 o 
   1   5   5      229.47      230.09      5.77 o 
   2   5   5      534.37      508.58      8.99 o 
   3   5   5      222.26      231.61      6.30 o 
   4   5   5     1295.00     1229.82     16.96 o 
   5   5   5        9.92       23.80      3.96 o 
   6   5   5        5.37        1.46      3.68 o 
   7   5   5      131.29      114.20      6.90 o 
   8   5   5        5.71       11.02      5.05 o 
   9   5   5       19.38       10.57      4.72 o 
  10   5   5      125.27      130.30      6.96 o 
  11   5   5       17.60       17.88      5.55 o 
  12   5   5       20.18       19.78      5.84 o 
  13   5   5        6.86        7.82      5.70 o 
  14   5   5       16.36       13.91      6.46 o 
  15   5   5        0.91       -7.42      7.42 o 
  16   5   5       61.24       66.71      9.50 o 
  17   5   5       49.03       37.48     10.17 o 
 -19   6   5        5.21       -7.30      7.30 o 
 -18   6   5       14.25       12.67      7.62 o 
 -17   6   5       95.69      115.74     14.87 o 
 -16   6   5      163.39      176.32     10.77 o 
 -15   6   5       97.88       92.06      8.69 o 
 -14   6   5      167.10      162.31      9.91 o 
 -13   6   5        7.72       17.90      6.25 o 
 -12   6   5      154.84      150.99      8.52 o 
 -11   6   5      385.76      380.74     11.76 o 
 -10   6   5       63.86       71.10      6.58 o 
  -9   6   5       17.50       17.03      4.93 o 
  -8   6   5      516.73      512.00     13.03 o 
  -7   6   5      277.12      277.31      9.66 o 
  -6   6   5      274.70      286.00      9.72 o 
  -5   6   5        8.26       14.37      3.75 o 
  -4   6   5       60.96       57.67      4.38 o 
  -3   6   5       74.72       84.02      4.73 o 
  -2   6   5        4.56        7.28      3.12 o 
  -1   6   5        6.85        2.11      2.97 o 
   0   6   5      144.18      163.62      5.45 o 
   1   6   5        2.89        6.92      3.31 o 
   2   6   5      418.14      423.54     11.98 o 
   3   6   5      126.85      131.77      6.30 o 
   4   6   5     1157.13     1079.32     16.83 o 
   5   6   5      121.64      138.38      6.49 o 
   6   6   5       46.24       36.16      4.98 o 
   7   6   5      519.59      450.80     12.02 o 
   8   6   5      162.31      151.49      7.75 o 
   9   6   5       72.96       86.45      6.98 o 
  10   6   5       19.12       14.95      6.27 o 
  11   6   5        5.83        8.11      5.77 o 
  12   6   5        0.07       -0.33      5.79 o 
  13   6   5        0.61        7.23      6.55 o 
  14   6   5        1.29       -0.42      6.71 o 
  15   6   5        8.92       12.59      8.52 o 
  16   6   5       90.97      136.14     12.70 o 
 -19   7   5        6.35        7.29     10.30 o 
 -18   7   5       20.69       16.51     15.47 o 
 -17   7   5       42.32       26.10      8.19 o 
 -16   7   5        9.45        4.35     12.68 o 
 -15   7   5      271.84      247.62     13.21 o 
 -14   7   5        1.78        6.53      7.21 o 
 -13   7   5      277.13      261.85     11.89 o 
 -12   7   5       19.21       26.69      6.51 o 
 -11   7   5      228.60      217.36      9.95 o 
 -10   7   5       11.44       12.29      6.37 o 
  -9   7   5       99.30      102.96      8.76 o 
  -8   7   5       14.83       14.76     10.18 o 
  -7   7   5       68.08       70.89      7.00 o 
  -6   7   5        0.51       -5.06      5.06 o 
  -5   7   5        0.01        1.91      4.34 o 
  -4   7   5       25.68       30.73      4.52 o 
  -3   7   5      503.34      464.33     10.23 o 
  -2   7   5       90.38       98.84      5.19 o 
  -1   7   5       51.35       49.41      5.49 o 
   0   7   5        1.21       -1.25      3.57 o 
   1   7   5      416.95      385.68     10.80 o 
   2   7   5      467.30      438.72     10.89 o 
   3   7   5     1453.34     1260.47     20.68 o 
   4   7   5       14.17        4.88      4.68 o 
   5   7   5       91.36       71.88      6.16 o 
   6   7   5      744.50      661.14     14.28 o 
   7   7   5      322.13      293.65      9.52 o 
   8   7   5       68.66       59.26      7.15 o 
   9   7   5        0.17        5.20      6.06 o 
  10   7   5        0.51        5.45      6.41 o 
  11   7   5       13.36       14.80      6.83 o 
  12   7   5       14.19       16.56      9.84 o 
  13   7   5       22.68       24.44      8.06 o 
  14   7   5       10.88        4.74      7.82 o 
  15   7   5        0.05        1.42     12.09 o 
 -17   8   5        1.37       -0.81      7.83 o 
 -16   8   5        0.19        0.69      6.93 o 
 -15   8   5       11.17        4.69      6.92 o 
 -14   8   5       46.25       55.22      8.41 o 
 -13   8   5        3.56       -8.00      8.00 o 
 -12   8   5        1.54        7.69      8.67 o 
 -11   8   5        1.20        3.25      7.67 o 
 -10   8   5      182.12      176.82     12.51 o 
  -9   8   5       58.19       48.64      8.83 o 
  -8   8   5       35.36       34.49      7.25 o 
  -7   8   5       45.22       42.54      7.56 o 
  -6   8   5      417.96      379.28     14.17 o 
  -5   8   5      848.82      835.99     17.07 o 
  -4   8   5       98.01      117.96      7.18 o 
  -3   8   5        2.44        4.65      4.22 o 
  -2   8   5        6.25       -4.09      4.09 o 
  -1   8   5       12.32        7.39      4.60 o 
   0   8   5      482.34      431.14     10.57 o 
   1   8   5        0.00       -4.23      4.23 o 
   2   8   5        0.99        3.31      5.36 o 
   3   8   5        9.76        7.38      4.91 o 
   4   8   5      731.52      661.99     16.95 o 
   5   8   5      183.17      170.15     12.15 o 
   6   8   5       28.26        6.15      6.43 o 
   7   8   5      165.14      143.63     13.28 o 
   8   8   5      202.99      191.18     10.94 o 
   9   8   5        3.65        3.87      7.52 o 
  10   8   5       10.41       19.22      7.38 o 
  11   8   5        0.43        1.44      7.37 o 
  12   8   5        6.88       12.07      7.85 o 
  13   8   5        0.00       -2.01      8.05 o 
  14   8   5       15.57       11.98      9.83 o 
 -16   9   5       57.85       59.35     15.63 o 
 -15   9   5        3.53        8.24     10.10 o 
 -14   9   5       35.38       38.20     10.90 o 
 -13   9   5        0.45        5.38      9.11 o 
 -12   9   5       22.92       16.84      9.47 o 
 -11   9   5        3.60        0.16      8.60 o 
 -10   9   5       58.85       70.81     10.83 o 
  -9   9   5        4.41        8.29      8.38 o 
  -8   9   5       39.54       30.42      9.25 o 
  -7   9   5       29.39       23.44      8.58 o 
  -6   9   5       34.38       37.41     11.89 o 
  -5   9   5        8.17       16.72      7.33 o 
  -4   9   5      259.12      280.86     14.32 o 
  -3   9   5       16.33       18.87      5.33 o 
  -2   9   5        0.88       -1.29      4.94 o 
  -1   9   5       11.90       17.83      5.38 o 
   0   9   5        1.45        3.07      5.10 o 
   1   9   5        5.20        5.73      5.12 o 
   2   9   5       89.34       90.00      6.83 o 
   3   9   5      145.84      122.69      9.81 o 
   4   9   5        3.18       -1.51      6.12 o 
   5   9   5        6.43        8.62      6.67 o 
   6   9   5       14.03       14.17      7.59 o 
   7   9   5        0.08       -6.94      7.11 o 
   8   9   5       38.17       44.74      8.80 o 
   9   9   5       84.14       83.05     10.10 o 
  10   9   5        7.29        6.93      9.31 o 
  11   9   5        1.17        7.80      8.57 o 
  12   9   5        0.28       -1.47      8.70 o 
  13   9   5       23.24       41.61     10.25 o 
 -15  10   5       13.29       20.99     14.30 o 
 -14  10   5        0.81        8.18     12.81 o 
 -13  10   5       10.14        4.59     12.51 o 
 -12  10   5       10.55        6.03     16.51 o 
 -11  10   5       10.51       21.25     12.74 o 
 -10  10   5        0.08       18.46     11.33 o 
  -9  10   5       21.81       29.00     15.42 o 
  -8  10   5        7.31        4.18      8.53 o 
  -7  10   5       11.23       14.26      8.75 o 
  -6  10   5       90.57       74.85     19.41 o 
  -5  10   5       15.66       28.61      8.99 o 
  -4  10   5      103.61      114.16      9.38 o 
  -3  10   5       19.43       16.03     10.12 o 
  -2  10   5        7.96       10.66      6.75 o 
  -1  10   5       61.57       70.71      8.27 o 
   0  10   5       57.45       59.66      8.07 o 
   1  10   5        6.14        7.76      6.36 o 
   2  10   5       33.93       31.45      7.17 o 
   3  10   5       10.15       -0.30      7.66 o 
   4  10   5        1.18        6.30      7.84 o 
   5  10   5       46.05       55.40     15.32 o 
   6  10   5       71.39       79.52      9.66 o 
   7  10   5       42.13       51.40      9.29 o 
   8  10   5       10.18       -0.91      8.19 o 
   9  10   5        0.19       -1.60      8.31 o 
  10  10   5        0.26        4.86      8.78 o 
  11  10   5       64.72       68.36     10.82 o 
 -12  11   5       99.97       83.82     17.02 o 
 -11  11   5       10.87       14.18     12.96 o 
 -10  11   5        2.80        8.95     13.26 o 
  -9  11   5       51.25       70.14     15.08 o 
  -8  11   5       93.74       89.78     24.65 o 
  -7  11   5        0.15       16.37     12.33 o 
  -6  11   5      161.25      120.52     32.33 o 
  -5  11   5      114.18      130.82     12.34 o 
  -4  11   5        3.33       13.34      8.53 o 
  -3  11   5        9.59       11.22      8.47 o 
  -2  11   5       89.32       95.84     11.16 o 
  -1  11   5        4.94       14.42     12.22 o 
   0  11   5        3.10       -0.28      8.27 o 
   1  11   5       13.82       19.44      9.34 o 
   2  11   5       84.63       87.79      8.93 o 
   3  11   5       13.12        7.99      7.24 o 
   4  11   5       20.27       29.59      7.99 o 
   5  11   5      132.78      140.94     11.74 o 
   6  11   5       73.79       80.38     10.38 o 
   7  11   5       89.78       90.20     10.88 o 
   8  11   5        8.41       -2.86      8.39 o 
   9  11   5       50.74       56.09     10.79 o 
 -10  12   5        2.65        2.23     12.56 o 
  -9  12   5       33.40       76.48     23.02 o 
  -8  12   5        0.97        2.76     13.29 o 
  -7  12   5       39.00       29.50     22.79 o 
  -6  12   5       24.37       40.06     10.28 o 
  -5  12   5       40.13       51.02     10.60 o 
  -4  12   5       25.79       34.16     14.50 o 
  -3  12   5       20.69       22.07      9.56 o 
  -2  12   5       54.36       77.24     13.02 o 
  -1  12   5       29.50       22.63      9.45 o 
   0  12   5       10.37       -2.10      8.75 o 
   1  12   5        1.06        3.42      8.27 o 
   2  12   5        7.97       22.43      9.12 o 
   3  12   5        1.72       -8.30      8.30 o 
   4  12   5       21.32       34.34     11.89 o 
   5  12   5       29.82       41.26      9.10 o 
   6  12   5        7.76        7.07      8.72 o 
   7  12   5        6.35       -0.72      8.91 o 
  -5  13   5       10.35       13.19     10.03 o 
  -4  13   5       51.88       73.81     14.07 o 
  -3  13   5        0.00       10.87     10.02 o 
  -2  13   5       87.04      112.63     12.96 o 
  -1  13   5        0.04        7.65     10.00 o 
   0  13   5       38.16       58.77     11.68 o 
   1  13   5       30.61       21.68     10.59 o 
   2  13   5        5.72        7.48     11.34 o 
 -21   0   6        5.30       -9.30     10.84 o 
 -20   0   6      117.05      105.65     16.10 o 
 -19   0   6        0.89       -5.57      9.06 o 
 -18   0   6        3.36        2.42      9.47 o 
 -17   0   6       29.79       21.55     11.77 o 
 -16   0   6       27.08       27.12      9.37 o 
 -15   0   6        5.12       73.93     23.49 o 
 -14   0   6        5.80        6.63      8.01 o 
 -13   0   6       26.50       34.68      8.42 o 
 -12   0   6       97.16      120.40     14.03 o 
 -11   0   6        6.91        6.47      8.23 o 
 -10   0   6      700.32      661.36     14.58 o 
  -9   0   6      101.74      159.03      7.24 o 
  -8   0   6      286.19      294.18      8.43 o 
  -7   0   6       65.09       68.88      3.93 o 
  -6   0   6       39.11       82.16      4.15 o 
  -5   0   6      554.96      525.72     11.51 o 
  -4   0   6     1003.83      971.07     19.45 o 
  -3   0   6       59.01       71.22      4.65 o 
  -2   0   6      379.33      473.77     17.29 o 
  -1   0   6       73.58       94.94     12.00 o 
   0   0   6      346.70      500.94     46.51 o 
   1   0   6      292.99      277.50     17.03 o 
   2   0   6        1.96        1.00      3.15 o 
   3   0   6       23.41       31.36      3.29 o 
   4   0   6        2.04        4.58      2.70 o 
   5   0   6      868.30      820.50     16.91 o 
   6   0   6        5.42        5.70      3.69 o 
   7   0   6       57.68       53.40      6.24 o 
   8   0   6       16.15        2.66      4.76 o 
   9   0   6      481.17      428.90     11.92 o 
  10   0   6      315.71      285.23     10.44 o 
  11   0   6       17.49       33.94      7.36 o 
  12   0   6        1.86       -3.35      7.14 o 
  13   0   6       14.30       14.31      8.18 o 
  14   0   6        0.73        3.63      8.29 o 
  15   0   6       43.01       72.30     12.49 o 
  16   0   6       69.52       85.43     11.61 o 
  17   0   6      126.08      159.80     13.93 o 
  18   0   6      120.13      169.80     16.93 o 
 -21   1   6       72.97       60.92     19.54 o 
 -20   1   6        5.42       -6.96      6.96 o 
 -19   1   6        0.35       -6.26      6.26 o 
 -18   1   6       68.38       59.92      7.92 o 
 -17   1   6       15.14       14.59      6.34 o 
 -16   1   6        1.41       -6.33      6.66 o 
 -15   1   6        0.21        0.22      8.04 o 
 -14   1   6      164.25      146.41      8.68 o 
 -13   1   6       19.98       20.70      5.99 o 
 -12   1   6      180.84      195.27      9.21 o 
 -11   1   6      119.05      146.26      5.33 o 
 -10   1   6       87.03      102.39      4.49 o 
  -9   1   6        0.02       -2.41      2.41 o 
  -8   1   6       75.54       79.40      3.59 o 
  -7   1   6      919.40      944.20     11.31 o 
  -6   1   6       73.51       70.01      2.79 o 
  -5   1   6      501.71      526.59      7.65 o 
  -4   1   6      118.18      139.89      3.45 o 
  -3   1   6      122.41      138.30      4.17 o 
  -2   1   6      613.07      631.73     10.24 o 
  -1   1   6     1795.55     1885.10     23.44 o 
   0   1   6       96.43      111.04      3.97 o 
   1   1   6        3.16        4.09      2.88 o 
   2   1   6        0.30        0.21      2.36 o 
   3   1   6       14.15       17.48      3.27 o 
   4   1   6       47.97       50.64      2.77 o 
   5   1   6       24.78       22.08      2.80 o 
   6   1   6        0.55        1.66      2.41 o 
   7   1   6       69.79       75.78      3.76 o 
   8   1   6     1302.55     1260.02     16.56 o 
   9   1   6      131.65      137.29      5.49 o 
  10   1   6       18.54        7.26      4.07 o 
  11   1   6        9.13       17.71      4.70 o 
  12   1   6       98.46       98.04      6.59 o 
  13   1   6        9.50       16.29      5.72 o 
  14   1   6       16.32       11.48      6.11 o 
  15   1   6        1.80        3.22      6.29 o 
  16   1   6        0.10       10.36      6.90 o 
  17   1   6        0.70       11.68      7.54 o 
 -21   2   6        1.56       -1.63      7.09 o 
 -20   2   6       12.13        0.35     11.01 o 
 -19   2   6        7.57        8.05      7.15 o 
 -18   2   6       14.82       17.18      8.77 o 
 -17   2   6       15.68        6.36      6.31 o 
 -16   2   6        3.12        8.35      6.34 o 
 -15   2   6        6.58       11.80      6.07 o 
 -14   2   6       90.71       94.39      7.66 o 
 -13   2   6       80.22       84.68      8.12 o 
 -12   2   6     1563.77     1674.33     23.79 o 
 -11   2   6       33.34       40.41      4.68 o 
 -10   2   6      581.26      627.72     10.09 o 
  -9   2   6      137.01      135.95      4.47 o 
  -8   2   6      121.36      127.82      3.99 o 
  -7   2   6        2.19        0.35      2.21 o 
  -6   2   6       29.76       26.79      2.83 o 
  -5   2   6      101.42      106.56      3.65 o 
  -4   2   6      888.41      881.38      9.82 o 
  -3   2   6       16.81       13.38      2.12 o 
  -2   2   6        0.25        2.53      2.48 o 
  -1   2   6      881.49      909.99     17.83 o 
   0   2   6      211.00      233.51      8.00 o 
   1   2   6       20.72       18.22      3.06 o 
   2   2   6      206.78      211.47      6.05 o 
   3   2   6        0.46        0.49      2.11 o 
   4   2   6        6.73        2.74      2.23 o 
   5   2   6        7.32        7.79      1.86 o 
   6   2   6       51.08       46.48      3.91 o 
   7   2   6     2787.27     2689.56     29.69 o 
   8   2   6      414.42      404.01      8.93 o 
   9   2   6      381.91      348.48      8.69 o 
  10   2   6      119.66       88.58      6.08 o 
  11   2   6       18.24       11.57      4.83 o 
  12   2   6       16.20        8.86      5.35 o 
  13   2   6       13.99       15.13      5.77 o 
  14   2   6        1.87        5.86      5.80 o 
  15   2   6        9.86       16.74      6.23 o 
  16   2   6        4.58       -6.41      6.42 o 
  17   2   6        0.34       -1.04      7.49 o 
 -21   3   6        0.28        8.78      8.01 o 
 -20   3   6        9.94       -0.78      7.53 o 
 -19   3   6       33.39       21.78      7.99 o 
 -18   3   6       10.00        3.87     10.29 o 
 -17   3   6        0.82       -1.18      6.11 o 
 -16   3   6        7.59        8.24      6.60 o 
 -15   3   6        1.68       10.32      6.43 o 
 -14   3   6       11.31        4.91      5.99 o 
 -13   3   6      499.67      483.09     14.17 o 
 -12   3   6       13.57      107.83      9.79 o 
 -11   3   6     1010.57     1056.76     16.94 o 
 -10   3   6        4.48       -0.76      3.79 o 
  -9   3   6      317.19      419.38      7.74 o 
  -8   3   6       27.86       29.06      3.06 o 
  -7   3   6      193.22      200.34      5.11 o 
  -6   3   6      261.73      276.54      5.62 o 
  -5   3   6       25.84       31.24      2.69 o 
  -4   3   6      456.97      511.57      9.37 o 
  -3   3   6      752.42      792.78     10.11 o 
  -2   3   6      298.61      356.26      5.62 o 
  -1   3   6     1290.14     1286.44     15.99 o 
   0   3   6        3.39        9.53      2.18 o 
   1   3   6        5.82        4.15      2.67 o 
   2   3   6      302.26      311.82      5.57 o 
   3   3   6       34.18       59.22      3.16 o 
   4   3   6      284.61      263.28      5.74 o 
   5   3   6      739.09      709.69     11.21 o 
   6   3   6      134.85      131.69      4.65 o 
   7   3   6      305.57      277.45      7.52 o 
   8   3   6      561.50      538.76     10.47 o 
   9   3   6      452.25      399.20     10.05 o 
  10   3   6       11.24        0.11      4.87 o 
  11   3   6       72.62       51.59      5.96 o 
  12   3   6      109.54      104.81      7.76 o 
  13   3   6        1.05       -1.57      5.91 o 
  14   3   6        2.34       -0.21      5.89 o 
  15   3   6       14.45       23.54      6.45 o 
  16   3   6        2.49       -2.47      6.61 o 
  17   3   6        1.43       -6.95      6.95 o 
 -20   4   6       12.95        5.34      7.48 o 
 -19   4   6       57.81       49.69      8.67 o 
 -18   4   6       12.19        5.70      6.93 o 
 -17   4   6       19.37        6.40      6.66 o 
 -16   4   6       62.09       61.74      8.04 o 
 -15   4   6      105.77      106.09     11.80 o 
 -14   4   6       33.75       39.16      6.32 o 
 -13   4   6      118.27      110.44      6.89 o 
 -12   4   6      185.96      170.03      7.69 o 
 -11   4   6        0.00        5.53      4.44 o 
 -10   4   6      124.11      123.24      5.91 o 
  -9   4   6        3.26        4.20      3.69 o 
  -8   4   6       13.85        8.65      3.11 o 
  -7   4   6      103.73      111.28      4.53 o 
  -6   4   6       89.26       88.63      3.86 o 
  -5   4   6      112.68      117.74      4.43 o 
  -4   4   6        0.58       -2.60      2.60 o 
  -3   4   6      212.93      229.93      9.63 o 
  -2   4   6        2.02        2.19      2.36 o 
  -1   4   6      150.76      148.75      4.37 o 
   0   4   6      152.24      151.94      4.75 o 
   1   4   6      412.83      425.47      7.42 o 
   2   4   6      216.45      195.32      5.15 o 
   3   4   6      328.73      309.58      6.82 o 
   4   4   6       66.90       66.32      4.01 o 
   5   4   6       46.86       39.31      3.71 o 
   6   4   6       92.90       89.73      5.35 o 
   7   4   6        0.07       -1.67      4.23 o 
   8   4   6       73.98       78.15      5.75 o 
   9   4   6      301.62      322.13      9.63 o 
  10   4   6       31.53       35.80      5.60 o 
  11   4   6      140.26      134.91      7.47 o 
  12   4   6        3.49       -5.41      5.75 o 
  13   4   6       10.86        5.23      6.12 o 
  14   4   6       76.25       87.36      8.08 o 
  15   4   6       17.60       25.69      7.21 o 
  16   4   6       11.44       19.98      7.79 o 
  17   4   6       27.89       28.50     14.17 o 
 -20   5   6       18.37       20.36      9.16 o 
 -19   5   6       82.06       92.33     16.63 o 
 -18   5   6      143.02      119.73     10.56 o 
 -17   5   6       42.30       40.50      8.01 o 
 -16   5   6        0.82       -6.22      9.88 o 
 -15   5   6       20.13        7.56      7.10 o 
 -14   5   6        0.48        0.20      5.74 o 
 -13   5   6        1.75       -2.77      5.27 o 
 -12   5   6        0.34        0.72      5.36 o 
 -11   5   6       48.16       52.99      6.23 o 
 -10   5   6       67.42       68.08      5.61 o 
  -9   5   6        2.39        1.26      4.04 o 
  -8   5   6       28.79       28.09      4.32 o 
  -7   5   6        0.70       -1.31      3.34 o 
  -6   5   6        3.94        2.42      3.36 o 
  -5   5   6      181.97      190.35      6.10 o 
  -4   5   6       23.60       23.46      3.45 o 
  -3   5   6      888.88      889.05     12.57 o 
  -2   5   6       34.25       39.25      4.15 o 
  -1   5   6       40.52       48.05      3.69 o 
   0   5   6        1.63       -1.17      2.06 o 
   1   5   6      841.61      792.16     12.18 o 
   2   5   6       62.86       57.05      4.00 o 
   3   5   6      602.33      594.17      9.67 o 
   4   5   6        2.77        1.73      3.30 o 
   5   5   6       30.51       20.17      4.25 o 
   6   5   6       20.33       15.54      4.75 o 
   7   5   6       26.64       23.81      6.24 o 
   8   5   6       58.01       61.31      6.70 o 
   9   5   6        1.49        3.67      5.77 o 
  10   5   6       21.02       24.29      5.51 o 
  11   5   6        4.70        6.88      5.40 o 
  12   5   6       17.27       16.30      6.28 o 
  13   5   6       51.84       61.29      7.61 o 
  14   5   6       12.84       13.18      6.80 o 
  15   5   6        0.14        5.80      7.80 o 
  16   5   6      110.74      112.13     10.84 o 
 -19   6   6        5.22        3.71     12.89 o 
 -18   6   6      173.42      142.35     12.84 o 
 -17   6   6        7.76       -3.09      8.12 o 
 -16   6   6      105.37      110.54     11.33 o 
 -15   6   6       17.20       18.25      6.99 o 
 -14   6   6        4.69       10.15      8.18 o 
 -13   6   6        9.68        3.54      6.14 o 
 -12   6   6       32.55       58.38      7.11 o 
 -11   6   6       96.49       88.65      7.38 o 
 -10   6   6        0.46       -0.33      4.99 o 
  -9   6   6      235.31      253.14     12.82 o 
  -8   6   6       81.60      102.84      7.05 o 
  -7   6   6       41.59       34.43      5.58 o 
  -6   6   6       66.95       87.63      6.01 o 
  -5   6   6      348.61      350.35      9.10 o 
  -4   6   6      261.70      305.58      8.83 o 
  -3   6   6        7.08        5.63      3.52 o 
  -2   6   6       60.27       75.62      4.36 o 
  -1   6   6       94.01       92.84      4.79 o 
   0   6   6      753.89      665.91     11.61 o 
   1   6   6      957.04      908.83     15.68 o 
   2   6   6     1034.39     1010.98     21.47 o 
   3   6   6      432.76      381.38      9.84 o 
   4   6   6       11.14       14.90      4.66 o 
   5   6   6       20.54       31.83      5.30 o 
   6   6   6        8.59       45.64      5.64 o 
   7   6   6       96.54       99.28      7.66 o 
   8   6   6      188.50      195.09     12.22 o 
   9   6   6       19.09       27.03      6.55 o 
  10   6   6       17.11       10.88      6.30 o 
  11   6   6        3.91       11.93      6.49 o 
  12   6   6       34.64       50.03      7.54 o 
  13   6   6        0.83        1.26      7.45 o 
  14   6   6        0.00       -1.26      7.71 o 
  15   6   6        6.81       18.11      8.49 o 
 -18   7   6        9.71       23.44      8.79 o 
 -17   7   6       47.86       47.16      9.76 o 
 -16   7   6        7.84       11.59      8.21 o 
 -15   7   6       54.56       48.67     16.11 o 
 -14   7   6       11.78       12.27      6.56 o 
 -13   7   6       21.71       21.60      6.83 o 
 -12   7   6        1.13       -3.93      5.86 o 
 -11   7   6        1.20       -6.34      6.34 o 
 -10   7   6       40.59       49.45      8.33 o 
  -9   7   6       22.91       31.19      7.54 o 
  -8   7   6      507.68      494.96     17.10 o 
  -7   7   6        9.97        5.02      7.01 o 
  -6   7   6      211.83      233.75     14.17 o 
  -5   7   6      183.22      177.92      7.98 o 
  -4   7   6      111.40      117.78      6.56 o 
  -3   7   6        6.13       10.12      4.17 o 
  -2   7   6       44.45       41.31      4.79 o 
  -1   7   6      202.06      199.50      7.27 o 
   0   7   6      174.68      202.05      7.34 o 
   1   7   6      143.95      154.03      6.68 o 
   2   7   6       46.77       44.35      5.27 o 
   3   7   6      101.53      101.53      7.11 o 
   4   7   6      146.52      127.97      7.77 o 
   5   7   6        5.27        6.03      5.70 o 
   6   7   6      164.20      131.17      8.16 o 
   7   7   6        0.05        4.17      5.74 o 
   8   7   6        2.19        0.94      6.09 o 
   9   7   6        7.92       14.18      6.50 o 
  10   7   6        0.29       -0.89      6.43 o 
  11   7   6       33.71       36.43      7.54 o 
  12   7   6      111.87      110.93     10.05 o 
  13   7   6      126.23      138.04     11.09 o 
  14   7   6       19.44       30.71      8.91 o 
 -17   8   6        5.72       24.60      8.99 o 
 -16   8   6        7.14       14.19      8.68 o 
 -15   8   6        9.04       13.18      7.91 o 
 -14   8   6       61.22       79.64     15.87 o 
 -13   8   6        5.35       -6.61     10.41 o 
 -12   8   6        2.60        0.67     15.35 o 
 -11   8   6       21.32       27.00     12.07 o 
 -10   8   6        0.31       -5.50      7.93 o 
  -9   8   6        0.47        3.54      8.85 o 
  -8   8   6       16.78       20.26      7.40 o 
  -7   8   6       57.69       68.73      9.67 o 
  -6   8   6      249.54      250.17     16.18 o 
  -5   8   6      106.41      113.34      9.30 o 
  -4   8   6       29.89       19.50      5.09 o 
  -3   8   6       20.25       26.15      4.86 o 
  -2   8   6        0.01        0.98      4.37 o 
  -1   8   6        2.92        8.12      5.06 o 
   0   8   6       61.51       67.11      6.24 o 
   1   8   6      142.85      142.81      7.76 o 
   2   8   6      139.79      152.43      8.01 o 
   3   8   6       10.23        5.30      6.36 o 
   4   8   6      105.59      106.22      8.06 o 
   5   8   6       12.15       19.86      6.75 o 
   6   8   6      121.48      101.77     14.04 o 
   7   8   6       50.74       64.84      8.18 o 
   8   8   6        3.81        0.89      6.86 o 
   9   8   6       22.94       29.41      7.89 o 
  10   8   6       20.87       14.51      7.93 o 
  11   8   6        1.13        2.16      7.98 o 
  12   8   6       75.94       80.27     11.30 o 
  13   8   6       11.02       12.43      8.46 o 
 -16   9   6        9.04        8.37     22.33 o 
 -15   9   6        1.55        0.41     16.05 o 
 -14   9   6        2.05        3.52     11.70 o 
 -13   9   6        0.01        3.59     15.58 o 
 -12   9   6        0.98       10.64     20.70 o 
 -11   9   6        2.05       -9.66     22.56 o 
 -10   9   6       34.10       29.28     19.53 o 
  -9   9   6        5.33       12.60     11.06 o 
  -8   9   6       66.82       38.19     12.40 o 
  -7   9   6       37.02       32.76     13.26 o 
  -6   9   6      153.52      147.16     15.52 o 
  -5   9   6       35.66       37.72      8.85 o 
  -4   9   6       32.38       21.57      7.19 o 
  -3   9   6      167.66      175.92     11.72 o 
  -2   9   6       33.66       28.61      6.27 o 
  -1   9   6      124.51      119.88      8.24 o 
   0   9   6       86.99       99.35      9.03 o 
   1   9   6       15.63       10.89      5.96 o 
   2   9   6       11.56       13.82      6.08 o 
   3   9   6       43.82       41.85      7.52 o 
   4   9   6       16.55        0.89      6.51 o 
   5   9   6       24.08       15.10      7.14 o 
   6   9   6        4.74        2.25      8.97 o 
   7   9   6       44.54       35.58      9.09 o 
   8   9   6       18.30       32.23      8.65 o 
   9   9   6        0.49       -7.87      7.87 o 
  10   9   6        0.22       -6.30      8.15 o 
  11   9   6        7.85        3.45     11.33 o 
  12   9   6      212.45      219.44     14.67 o 
 -14  10   6        2.07       10.79     19.07 o 
 -13  10   6        0.94       -1.45     12.07 o 
 -12  10   6       16.58       23.17     13.15 o 
 -11  10   6       18.61       42.50     27.67 o 
 -10  10   6       15.21       32.09     18.14 o 
  -9  10   6       94.55       86.11     15.08 o 
  -8  10   6      130.37       99.62     15.41 o 
  -7  10   6      202.25      225.51     22.33 o 
  -6  10   6      230.75      220.48     19.53 o 
  -5  10   6      324.58      284.43     19.27 o 
  -4  10   6       62.40       80.30     15.26 o 
  -3  10   6       45.52       44.64      9.22 o 
  -2  10   6        1.32        1.54      7.04 o 
  -1  10   6       24.17       33.11      8.09 o 
   0  10   6        5.74        8.77      6.50 o 
   1  10   6        0.24       -0.92      6.22 o 
   2  10   6       23.25       22.19      7.31 o 
   3  10   6        1.13       -4.21      6.59 o 
   4  10   6      117.79      141.65     11.16 o 
   5  10   6       34.33       33.82      8.81 o 
   6  10   6       32.12       33.52      8.75 o 
   7  10   6       12.69       17.48     10.39 o 
   8  10   6       23.27       22.44      9.08 o 
   9  10   6        1.90        4.80      8.95 o 
  10  10   6        3.18        1.06      9.10 o 
 -12  11   6        2.70       36.28     23.26 o 
 -11  11   6        3.36       13.04     13.06 o 
 -10  11   6        1.75       13.28     12.47 o 
  -9  11   6        2.62        7.55     11.79 o 
  -8  11   6       29.18       28.44     17.21 o 
  -7  11   6      163.89      156.58     23.49 o 
  -6  11   6        1.30       -1.49      8.27 o 
  -5  11   6      152.74      187.92     17.86 o 
  -4  11   6       97.26       89.00     11.42 o 
  -3  11   6       58.23       66.68     10.61 o 
  -2  11   6        0.96        7.33      9.34 o 
  -1  11   6      106.53      114.79     11.04 o 
   0  11   6       13.02       10.52      8.13 o 
   1  11   6        0.29        7.11      7.99 o 
   2  11   6      107.88      129.52     10.20 o 
   3  11   6        2.51       15.96      7.62 o 
   4  11   6       93.42       99.54      9.88 o 
   5  11   6        2.52       -0.84      7.89 o 
   6  11   6        4.45        4.66      8.41 o 
   7  11   6       12.03       15.22      8.78 o 
   8  11   6        8.41        3.69      8.83 o 
  -8  12   6       44.30       38.33     14.41 o 
  -7  12   6       31.46       49.26     10.68 o 
  -6  12   6        5.25        3.86      9.13 o 
  -5  12   6      102.39      133.37     14.30 o 
  -4  12   6        3.59       11.58      9.34 o 
  -3  12   6       49.55       50.52     11.01 o 
  -2  12   6        3.32        5.55      8.33 o 
  -1  12   6        3.10        4.78      8.30 o 
   0  12   6       12.09       21.91      9.01 o 
   1  12   6        0.00        8.28      9.25 o 
   2  12   6       40.77       52.20     10.14 o 
   3  12   6       61.89       81.56     11.03 o 
   4  12   6        2.69       12.73     11.97 o 
   5  12   6        4.44        6.06     10.58 o 
 -21   1   7        2.55       -1.35     12.56 o 
 -20   1   7        6.04       -0.47      8.35 o 
 -19   1   7       41.78       24.80      8.35 o 
 -18   1   7        0.83       -6.08      6.81 o 
 -17   1   7       44.61       43.63      8.36 o 
 -16   1   7       21.81       20.70      7.27 o 
 -15   1   7        1.24       -1.78      9.81 o 
 -14   1   7        9.85       10.80      6.23 o 
 -13   1   7        9.44        9.81      7.25 o 
 -12   1   7       24.91       23.13      5.26 o 
 -11   1   7       20.04       25.34      4.50 o 
 -10   1   7       97.51      103.28      4.80 o 
  -9   1   7       64.06       67.77      3.66 o 
  -8   1   7       42.17       52.26      3.14 o 
  -7   1   7      456.37      478.73      7.58 o 
  -6   1   7      158.80      168.61      5.60 o 
  -5   1   7       12.67       11.02      1.92 o 
  -4   1   7      189.38      208.98      5.09 o 
  -3   1   7      112.83      121.56      4.36 o 
  -2   1   7      114.31      118.40      4.40 o 
  -1   1   7      180.30      181.92      5.86 o 
   0   1   7       19.45       18.98      3.01 o 
   1   1   7      136.97      112.90      5.58 o 
   2   1   7      237.78      245.04      8.06 o 
   3   1   7      260.56      233.91      7.58 o 
   4   1   7      151.33      152.84      5.07 o 
   5   1   7      301.40      273.26      5.98 o 
   6   1   7      688.44      663.80     11.04 o 
   7   1   7       89.03       90.62      6.55 o 
   8   1   7      128.47      135.96      5.99 o 
   9   1   7      540.74      516.24     11.61 o 
  10   1   7        0.19       -3.70      4.95 o 
  11   1   7       16.55       11.31      5.47 o 
  12   1   7        6.02       11.40      5.14 o 
  13   1   7       16.21       19.95      7.11 o 
  14   1   7       20.12       17.89      6.09 o 
  15   1   7      222.68      260.49     18.68 o 
  16   1   7        0.68       10.49      6.72 o 
 -21   2   7        4.43        9.77     13.95 o 
 -20   2   7        7.86        3.09     10.27 o 
 -19   2   7        9.57        4.82      8.14 o 
 -18   2   7       35.01       23.97      7.89 o 
 -17   2   7       99.51       89.49      9.56 o 
 -16   2   7      181.96      201.45     12.12 o 
 -15   2   7       41.90       38.93      7.25 o 
 -14   2   7       14.99       16.64      6.49 o 
 -13   2   7      303.91      295.17     11.90 o 
 -12   2   7       78.70       83.76      6.51 o 
 -11   2   7       26.44       22.90      4.58 o 
 -10   2   7     1021.98     1037.60     15.22 o 
  -9   2   7        5.86        5.42      2.71 o 
  -8   2   7       68.57       75.89      4.06 o 
  -7   2   7       22.98       25.06      2.99 o 
  -6   2   7      109.61      128.71      4.22 o 
  -5   2   7       14.22        9.35      2.01 o 
  -4   2   7        6.87       14.86      2.57 o 
  -3   2   7      257.78      259.67      6.34 o 
  -2   2   7       10.61        7.55      3.07 o 
  -1   2   7        0.87        0.89      2.84 o 
   0   2   7      447.60      444.88     12.83 o 
   1   2   7      460.39      474.79     12.80 o 
   2   2   7       29.37       26.65      3.26 o 
   3   2   7        0.37        4.35      2.95 o 
   4   2   7      842.37      756.93     12.80 o 
   5   2   7     1847.42     1737.76     21.90 o 
   6   2   7        0.66        6.09      3.95 o 
   7   2   7        6.27       -1.44      3.75 o 
   8   2   7       65.40       60.28      5.40 o 
   9   2   7      144.30      118.23      6.77 o 
  10   2   7        0.04        0.44      5.09 o 
  11   2   7        0.77       -0.08      5.94 o 
  12   2   7        1.91        2.87      6.43 o 
  13   2   7        1.29       -2.66      5.88 o 
  14   2   7        8.07       -1.12      7.23 o 
  15   2   7       15.56       37.07     11.81 o 
  16   2   7        0.26       -7.00      7.00 o 
 -20   3   7        5.02       -8.83      8.83 o 
 -19   3   7        9.79       12.59      9.09 o 
 -18   3   7       14.85       11.00      8.56 o 
 -17   3   7        9.65        3.72      6.84 o 
 -16   3   7       53.06       51.46      8.12 o 
 -15   3   7      193.27      176.46     12.59 o 
 -14   3   7       24.35       20.57      6.65 o 
 -13   3   7       22.59       16.44      6.06 o 
 -12   3   7        4.42        0.81      4.79 o 
 -11   3   7       67.24       67.53      5.63 o 
 -10   3   7      250.51      260.11      7.55 o 
  -9   3   7       12.58        8.67      3.94 o 
  -8   3   7       60.29       58.07      3.61 o 
  -7   3   7       17.75       10.95      2.76 o 
  -6   3   7       33.57       32.06      3.11 o 
  -5   3   7      117.65      118.50      3.92 o 
  -4   3   7        4.70        5.83      2.39 o 
  -3   3   7      381.90      391.71      6.85 o 
  -2   3   7        1.00       -1.10      2.76 o 
  -1   3   7      171.92      168.55      5.78 o 
   0   3   7      210.75      203.65      8.80 o 
   1   3   7       17.39       15.44      2.99 o 
   2   3   7        2.90        3.20      3.23 o 
   3   3   7       96.07       82.54      4.66 o 
   4   3   7      612.64      567.54      8.19 o 
   5   3   7       10.45        6.60      3.12 o 
   6   3   7     1154.60     1137.78     18.47 o 
   7   3   7      354.24      287.00      8.74 o 
   8   3   7      492.66      400.29     10.56 o 
   9   3   7      170.38      162.81      7.77 o 
  10   3   7      102.29      106.23      7.11 o 
  11   3   7       25.38       13.22      5.77 o 
  12   3   7      127.16      108.86      7.70 o 
  13   3   7       14.32        9.82      6.34 o 
  14   3   7        3.54        9.35      9.01 o 
  15   3   7        3.47       -0.81      6.64 o 
  16   3   7       17.34       16.26      7.97 o 
 -20   4   7       83.17       63.86     11.70 o 
 -19   4   7       27.13       12.42      8.76 o 
 -18   4   7        4.13        0.33      9.07 o 
 -17   4   7       40.53       33.97      9.11 o 
 -16   4   7      175.13      160.36     16.91 o 
 -15   4   7        1.72        2.62      5.69 o 
 -14   4   7       65.58       61.89      7.32 o 
 -13   4   7        2.86        0.97      5.67 o 
 -12   4   7        0.33       -2.81      4.88 o 
 -11   4   7       65.33       71.67      5.83 o 
 -10   4   7       14.04       18.84      4.60 o 
  -9   4   7        1.02       -1.71      4.01 o 
  -8   4   7        0.57       -2.21      3.62 o 
  -7   4   7       30.41       37.65      3.88 o 
  -6   4   7       65.04       62.95      4.23 o 
  -5   4   7       28.57       34.42      3.75 o 
  -4   4   7      124.12      122.25      4.28 o 
  -3   4   7      168.95      179.29      4.77 o 
  -2   4   7      393.56      422.09      7.23 o 
  -1   4   7       77.14       72.12      3.58 o 
   0   4   7        0.24        3.31      2.59 o 
   1   4   7       65.42       62.03      3.63 o 
   2   4   7      125.05      127.58      4.78 o 
   3   4   7        7.21        2.40      2.85 o 
   4   4   7       35.35       29.47      3.94 o 
   5   4   7      351.84      308.35      9.25 o 
   6   4   7      260.51      228.12      8.42 o 
   7   4   7      180.33      165.47      7.48 o 
   8   4   7      213.05      196.64      8.24 o 
   9   4   7        0.90        3.16      5.19 o 
  10   4   7        1.76        3.21      5.55 o 
  11   4   7        1.75       -3.23      5.68 o 
  12   4   7       28.20       30.46      6.62 o 
  13   4   7        1.84        8.34      6.47 o 
  14   4   7       35.68       41.53      7.41 o 
  15   4   7        4.05       -2.44      6.85 o 
 -19   5   7       48.48       52.34     10.73 o 
 -18   5   7       13.43       24.17      8.87 o 
 -17   5   7        4.96       -7.28      7.28 o 
 -16   5   7       25.50       18.72      9.79 o 
 -15   5   7       90.38       88.21      9.88 o 
 -14   5   7        2.50       -2.02      7.40 o 
 -13   5   7        0.04       -3.08      6.19 o 
 -12   5   7       93.04      101.71      7.18 o 
 -11   5   7      253.82      255.56      9.60 o 
 -10   5   7      162.11      182.02      7.67 o 
  -9   5   7       78.21       91.48      6.01 o 
  -8   5   7        1.55        0.95      7.91 o 
  -7   5   7      126.86      128.32      6.61 o 
  -6   5   7      105.94      126.03      6.65 o 
  -5   5   7      135.85      144.64      6.38 o 
  -4   5   7       74.25       83.52      6.19 o 
  -3   5   7       67.11       68.92      4.39 o 
  -2   5   7      245.08      250.31      6.31 o 
  -1   5   7      391.19      374.70      7.24 o 
   0   5   7      808.29      738.94     11.29 o 
   1   5   7      341.77      324.60      7.94 o 
   2   5   7      124.62      135.60      6.52 o 
   3   5   7       75.94       69.21      5.24 o 
   4   5   7      344.61      343.58      9.24 o 
   5   5   7      254.95      246.71      8.37 o 
   6   5   7       17.66       24.66      5.61 o 
   7   5   7       17.72       10.14      5.47 o 
   8   5   7       56.38       44.79      7.39 o 
   9   5   7       16.85       10.31      6.04 o 
  10   5   7        0.15       -0.32      6.45 o 
  11   5   7       49.26       73.23      7.33 o 
  12   5   7       59.54       89.49      7.79 o 
  13   5   7       21.40       19.52      6.92 o 
  14   5   7        0.57       12.22      6.97 o 
  15   5   7       11.65       13.46      8.39 o 
 -18   6   7        2.36       -5.78      7.70 o 
 -17   6   7      152.24      150.24     20.50 o 
 -16   6   7        8.15        0.25      9.37 o 
 -15   6   7       79.63       78.07     16.10 o 
 -14   6   7       25.24       28.70      8.03 o 
 -13   6   7       65.89       55.09     10.49 o 
 -12   6   7       39.87       35.86      6.62 o 
 -11   6   7        0.31        8.34      5.76 o 
 -10   6   7       73.46       67.41      8.49 o 
  -9   6   7        7.46        9.91      6.28 o 
  -8   6   7       17.07       26.36      5.79 o 
  -7   6   7      161.99      165.99      8.42 o 
  -6   6   7      223.03      241.90     10.07 o 
  -5   6   7      377.77      364.91      9.59 o 
  -4   6   7        0.91       12.59      5.10 o 
  -3   6   7       37.18       42.11      5.08 o 
  -2   6   7       44.01       46.50      5.04 o 
  -1   6   7      709.54      666.30     13.19 o 
   0   6   7       49.38       53.24      6.66 o 
   1   6   7        2.95       -2.38      4.22 o 
   2   6   7      147.53      149.40      7.45 o 
   3   6   7      137.66      129.03      9.62 o 
   4   6   7        3.94        5.88      6.21 o 
   5   6   7       28.80       21.57      5.21 o 
   6   6   7       73.74       74.89      8.74 o 
   7   6   7        0.19       -1.75      5.56 o 
   8   6   7       38.23       39.43      6.76 o 
   9   6   7        1.03       -5.93      5.93 o 
  10   6   7       73.22       73.69      7.80 o 
  11   6   7       42.22       46.93      7.59 o 
  12   6   7        2.23       -3.79      7.78 o 
  13   6   7        7.49        9.50      7.66 o 
  14   6   7       33.08       42.46     11.41 o 
 -17   7   7        0.54       -3.59      7.89 o 
 -16   7   7       57.24       57.75     13.17 o 
 -15   7   7       33.52       26.04      8.84 o 
 -14   7   7       26.68       41.79     13.28 o 
 -13   7   7        1.17       14.22     11.34 o 
 -12   7   7       61.21       79.35     10.24 o 
 -11   7   7       18.66       14.63      7.46 o 
 -10   7   7       41.68       44.55      8.80 o 
  -9   7   7      195.13      205.65     12.75 o 
  -8   7   7       85.25       85.93      9.89 o 
  -7   7   7      126.42      131.86     12.30 o 
  -6   7   7       72.01       80.35      9.92 o 
  -5   7   7        0.52       -1.41      5.09 o 
  -4   7   7       77.56       88.51      6.26 o 
  -3   7   7       95.24       96.26      6.26 o 
  -2   7   7        4.73       -1.40      4.53 o 
  -1   7   7        2.84        4.79      4.74 o 
   0   7   7       94.92      112.33      6.71 o 
   1   7   7       86.62       91.20      9.98 o 
   2   7   7      293.44      293.23      9.69 o 
   3   7   7      495.44      450.44     12.45 o 
   4   7   7      270.31      252.20     10.07 o 
   5   7   7       12.03        5.92      5.97 o 
   6   7   7       56.43       52.86      6.89 o 
   7   7   7       24.63       33.81      7.28 o 
   8   7   7       10.64        8.07      6.34 o 
   9   7   7       21.60       37.78      7.16 o 
  10   7   7        8.42        9.11      6.82 o 
  11   7   7       43.42       39.41      7.80 o 
  12   7   7       16.81       18.40     10.19 o 
  13   7   7        0.14       -7.62      7.62 o 
 -16   8   7        1.57       -4.62     12.38 o 
 -15   8   7       70.98       80.94     27.44 o 
 -14   8   7        3.80       20.37     12.13 o 
 -13   8   7        1.82       11.59     11.44 o 
 -12   8   7       12.52        9.47     18.82 o 
 -11   8   7       26.41       25.01     14.72 o 
 -10   8   7       17.00       21.32      9.72 o 
  -9   8   7        5.54       19.03     10.00 o 
  -8   8   7       29.88       22.07     10.21 o 
  -7   8   7       15.27       12.72     10.45 o 
  -6   8   7        1.55       -4.11      7.54 o 
  -5   8   7       90.86       91.79      9.21 o 
  -4   8   7       35.32       33.65      7.34 o 
  -3   8   7       79.00       86.18      6.61 o 
  -2   8   7       20.75       27.80      5.60 o 
  -1   8   7      327.84      320.13     12.52 o 
   0   8   7      618.91      630.01     14.07 o 
   1   8   7       59.26       68.57      6.55 o 
   2   8   7      305.13      286.05     10.18 o 
   3   8   7      630.39      553.49     14.44 o 
   4   8   7        0.01       -6.14      6.14 o 
   5   8   7       57.56       51.16      7.68 o 
   6   8   7       13.55       11.83      8.25 o 
   7   8   7        2.68       10.70      6.99 o 
   8   8   7       26.92       36.29      8.07 o 
   9   8   7       30.88       29.81      8.04 o 
  10   8   7        0.01        4.07      9.27 o 
  11   8   7       71.15       79.50      9.72 o 
  12   8   7       10.22       17.44      8.48 o 
 -15   9   7        0.23        9.87     12.89 o 
 -14   9   7        0.99       34.31     24.42 o 
 -13   9   7        9.15       34.09     13.29 o 
 -12   9   7        0.51        3.35     12.09 o 
 -11   9   7        0.12        6.56     13.72 o 
 -10   9   7       56.50       59.67     13.86 o 
  -9   9   7       59.05       50.54     11.34 o 
  -8   9   7        1.72        6.92      9.41 o 
  -7   9   7       42.28       33.67     14.76 o 
  -6   9   7       17.17       29.76      7.90 o 
  -5   9   7       79.82       87.37      8.26 o 
  -4   9   7        0.46       -6.18      6.18 o 
  -3   9   7      100.43      108.72     11.44 o 
  -2   9   7       80.76       81.71      7.48 o 
  -1   9   7        7.92       13.49      5.88 o 
   0   9   7       30.25       22.28      6.33 o 
   1   9   7      166.68      170.26      9.41 o 
   2   9   7       12.81       13.79      6.40 o 
   3   9   7       67.16       63.26      7.22 o 
   4   9   7       72.63       88.20      8.65 o 
   5   9   7       61.81       58.28      8.27 o 
   6   9   7        1.96       23.87      7.59 o 
   7   9   7        6.54        0.17      8.03 o 
   8   9   7        1.81        2.99      9.04 o 
   9   9   7       47.46       51.45     12.11 o 
  10   9   7       30.31       29.45      9.55 o 
 -13  10   7        0.18        5.37     13.02 o 
 -12  10   7        5.61        4.97     21.86 o 
 -11  10   7        5.23        4.84     14.19 o 
 -10  10   7       21.76       14.80     18.84 o 
  -9  10   7       40.78       42.10     13.29 o 
  -8  10   7       28.04       19.55     10.66 o 
  -7  10   7       39.68       46.38     10.40 o 
  -6  10   7        6.89       12.24     10.15 o 
  -5  10   7        1.73        1.67      7.36 o 
  -4  10   7       22.17       27.57      8.78 o 
  -3  10   7      206.99      208.05     12.44 o 
  -2  10   7      201.69      202.92     18.69 o 
  -1  10   7       27.72       25.59      8.19 o 
   0  10   7       98.57       91.38     10.67 o 
   1  10   7       10.08       12.26      7.19 o 
   2  10   7      121.09      135.27     11.13 o 
   3  10   7       50.32       55.03      8.94 o 
   4  10   7       48.32       48.80      9.10 o 
   5  10   7       87.64       83.82     10.23 o 
   6  10   7        0.50       -1.90      8.10 o 
   7  10   7        9.74       19.96      8.90 o 
   8  10   7        8.28       -0.13      8.64 o 
 -10  11   7       91.15      107.65     17.65 o 
  -9  11   7       52.98       57.42     16.51 o 
  -8  11   7      172.21      180.99     20.11 o 
  -7  11   7        4.34        5.34     10.67 o 
  -6  11   7       80.44       87.54     10.64 o 
  -5  11   7       55.16       56.03     10.53 o 
  -4  11   7        0.24        5.78      8.03 o 
  -3  11   7        2.58        3.00      7.88 o 
  -2  11   7        8.49       -2.56      7.72 o 
  -1  11   7        0.54        4.57      7.89 o 
   0  11   7       29.23       31.69      9.67 o 
   1  11   7        0.97       -2.85      8.95 o 
   2  11   7       32.12       41.74     14.97 o 
   3  11   7        0.02        1.51      7.81 o 
   4  11   7       39.17       58.98     10.05 o 
   5  11   7       19.36       17.08      8.84 o 
   6  11   7        7.94        1.13      8.82 o 
  -6  12   7       43.19       53.00     11.97 o 
  -5  12   7       10.00       12.12      9.14 o 
  -4  12   7        7.91       17.70      8.87 o 
  -3  12   7        3.98       13.93     11.42 o 
  -2  12   7        0.75       -9.27      9.27 o 
  -1  12   7        1.82        7.22     15.03 o 
   0  12   7        3.98        8.28      9.72 o 
   1  12   7        6.18       10.61     10.07 o 
 -20   0   8        2.63       26.51     15.35 o 
 -19   0   8        0.13       15.35     13.95 o 
 -18   0   8        3.09       -6.51     12.09 o 
 -17   0   8        1.94      -10.70     10.70 o 
 -16   0   8       37.92       33.02     13.95 o 
 -15   0   8      133.85      113.49     17.67 o 
 -14   0   8       67.83       75.59     24.42 o 
 -13   0   8        9.26       11.66      9.05 o 
 -12   0   8        3.74       13.14      7.52 o 
 -11   0   8       41.20       49.75      8.48 o 
 -10   0   8      645.06      727.64     18.45 o 
  -9   0   8      121.67      139.14     10.07 o 
  -8   0   8       16.76       21.20      5.47 o 
  -7   0   8       51.12       53.03      5.36 o 
  -6   0   8      327.04      316.11     10.12 o 
  -5   0   8     1645.43     1703.97     29.27 o 
  -4   0   8      505.97      506.95     15.86 o 
  -3   0   8      208.47      206.65     11.92 o 
  -2   0   8      388.82      364.19     30.70 o 
  -1   0   8      560.67      518.60     36.28 o 
   0   0   8      154.75      174.38     17.26 o 
   1   0   8       13.32       11.30      6.55 o 
   2   0   8       92.98       93.72      8.28 o 
   3   0   8      227.87      198.83     12.10 o 
   4   0   8      516.19      457.40     19.14 o 
   5   0   8      319.53      319.44     15.82 o 
   6   0   8       97.96      117.72      8.78 o 
   7   0   8       13.15       10.95      7.04 o 
   8   0   8      246.06      218.61     11.80 o 
   9   0   8      289.42      288.21     13.41 o 
  10   0   8        3.71       -2.42      7.03 o 
  11   0   8       14.24       21.78     15.26 o 
  12   0   8       49.03       50.68     19.41 o 
  13   0   8       34.28       39.59     18.98 o 
  14   0   8      339.52      453.43     34.99 o 
  15   0   8       35.06       72.09     12.93 o 
 -20   1   8        4.54       11.10     10.36 o 
 -19   1   8       46.00       44.60     11.34 o 
 -18   1   8        4.12       -8.38      8.38 o 
 -17   1   8        3.85       -4.15      8.38 o 
 -16   1   8       25.29        7.21      8.55 o 
 -15   1   8        1.35        2.07      8.20 o 
 -14   1   8      106.77      125.32     15.41 o 
 -13   1   8      181.02      218.31     12.83 o 
 -12   1   8      105.44      105.55      7.21 o 
 -11   1   8        5.20        3.51      4.53 o 
 -10   1   8       33.79       44.93      4.69 o 
  -9   1   8       21.45       25.37      4.25 o 
  -8   1   8       23.80       22.95      4.19 o 
  -7   1   8        7.91       14.17      3.13 o 
  -6   1   8      366.00      398.03      7.24 o 
  -5   1   8        9.67       16.20      3.15 o 
  -4   1   8      242.76      258.59      6.62 o 
  -3   1   8       84.82       87.45      4.64 o 
  -2   1   8       45.18       44.04      9.13 o 
  -1   1   8       48.45       37.86      6.23 o 
   0   1   8        0.91        1.27      5.06 o 
   1   1   8     1129.48     1056.73     23.56 o 
   2   1   8      520.45      466.61     11.96 o 
   3   1   8      418.39      424.76     12.03 o 
   4   1   8     1044.89      986.64     17.94 o 
   5   1   8       25.11       29.64      4.94 o 
   6   1   8        3.21        5.99      6.03 o 
   7   1   8       11.04        5.39      4.43 o 
   8   1   8        4.51        1.48      5.34 o 
   9   1   8        1.94       -3.75      5.09 o 
  10   1   8       11.04        4.81      5.52 o 
  11   1   8        6.36        1.98      5.77 o 
  12   1   8       22.66       16.36      6.68 o 
  13   1   8       66.85       99.97     11.80 o 
  14   1   8       49.38       65.59      7.39 o 
  15   1   8       93.47       95.49      9.62 o 
 -20   2   8        0.36      -10.83     14.65 o 
 -19   2   8        2.41       -3.20      8.86 o 
 -18   2   8        5.64        4.54      9.53 o 
 -17   2   8       77.17       70.18     11.50 o 
 -16   2   8       12.41       17.08      9.14 o 
 -15   2   8      243.37      210.03     13.52 o 
 -14   2   8       16.92       14.81      7.57 o 
 -13   2   8      200.36      175.23     14.01 o 
 -12   2   8        1.51       -3.90      8.12 o 
 -11   2   8       19.60       29.97      5.65 o 
 -10   2   8       21.28       14.80      5.43 o 
  -9   2   8       30.63       31.57      4.74 o 
  -8   2   8       35.11       48.90      6.66 o 
  -7   2   8       29.43       44.48      3.45 o 
  -6   2   8        8.14        6.77      2.77 o 
  -5   2   8      148.08      154.41      5.67 o 
  -4   2   8        1.38        5.77      3.25 o 
  -3   2   8       41.85       47.45      3.96 o 
  -2   2   8      124.07      141.38      7.32 o 
  -1   2   8       18.81       15.97      3.31 o 
   0   2   8       22.45       25.69      4.19 o 
   1   2   8       82.86       74.51      6.22 o 
   2   2   8      390.21      400.52      9.55 o 
   3   2   8      160.77      143.15      6.72 o 
   4   2   8      525.78      520.86     12.96 o 
   5   2   8       95.19       64.79      6.19 o 
   6   2   8      106.17       82.19      6.82 o 
   7   2   8        5.84        8.42      6.64 o 
   8   2   8        1.71        0.09      4.86 o 
   9   2   8       95.26       99.13      7.04 o 
  10   2   8        7.34        8.61      5.73 o 
  11   2   8        5.51        4.67      5.60 o 
  12   2   8       74.52       71.46      6.74 o 
  13   2   8        7.81        1.67      5.91 o 
  14   2   8       35.72       36.29      6.97 o 
  15   2   8       20.25       22.33      7.16 o 
 -19   3   8       28.54       16.98      9.87 o 
 -18   3   8       34.42       36.01     10.79 o 
 -17   3   8        7.78       11.25     20.93 o 
 -16   3   8      420.59      374.03     20.93 o 
 -15   3   8       25.07       11.27      9.40 o 
 -14   3   8      125.76      126.26     11.05 o 
 -13   3   8      124.50      131.23     10.84 o 
 -12   3   8       41.44       51.97      8.32 o 
 -11   3   8       83.24       82.01      6.60 o 
 -10   3   8        0.05       -3.90      4.71 o 
  -9   3   8        0.59       -0.56      4.83 o 
  -8   3   8        3.72        6.42      4.35 o 
  -7   3   8      115.96      116.52      5.46 o 
  -6   3   8       14.05        8.22      3.33 o 
  -5   3   8       84.43      101.63      4.98 o 
  -4   3   8      265.87      281.16      9.31 o 
  -3   3   8        1.53        1.11      3.86 o 
  -2   3   8        2.10       -1.98      2.94 o 
  -1   3   8        1.48        0.34      2.39 o 
   0   3   8      299.62      286.23      8.40 o 
   1   3   8      200.42      176.97      6.03 o 
   2   3   8      417.41      412.77      9.40 o 
   3   3   8      492.46      495.92     20.27 o 
   4   3   8      855.20      842.46     18.99 o 
   5   3   8      184.10      166.83      9.26 o 
   6   3   8       34.54       21.85      4.71 o 
   7   3   8       18.26       21.21      5.16 o 
   8   3   8       74.80       96.57      5.88 o 
   9   3   8       25.86       24.59      5.18 o 
  10   3   8        0.13        1.42      5.37 o 
  11   3   8       10.18       11.42      6.13 o 
  12   3   8       48.23       46.58      6.50 o 
  13   3   8        2.81       -4.02      6.07 o 
  14   3   8        0.35       -1.85      7.27 o 
 -19   4   8       36.89       19.44      9.66 o 
 -18   4   8       23.80       17.15      9.60 o 
 -17   4   8      148.48      118.49     13.44 o 
 -16   4   8       62.94       62.96     11.12 o 
 -15   4   8       12.38        3.13      7.23 o 
 -14   4   8       59.07       45.90      8.31 o 
 -13   4   8        2.37       -9.73      9.73 o 
 -12   4   8        4.29       15.69      6.67 o 
 -11   4   8       20.53       20.96      9.19 o 
 -10   4   8       14.11        7.15      5.43 o 
  -9   4   8        6.14        4.39      4.74 o 
  -8   4   8        4.15        1.56      4.54 o 
  -7   4   8      383.02      383.33     11.63 o 
  -6   4   8       97.72      109.69      8.43 o 
  -5   4   8      103.66      107.32      5.57 o 
  -4   4   8      896.69      859.84     14.79 o 
  -3   4   8      530.31      500.68     10.11 o 
  -2   4   8       36.32       33.12      3.94 o 
  -1   4   8      314.42      311.80     10.23 o 
   0   4   8        2.68        3.28      4.40 o 
   1   4   8       50.32       55.53      5.31 o 
   2   4   8      254.56      264.45      9.15 o 
   3   4   8      151.40      168.07      8.12 o 
   4   4   8       34.88       31.37      5.17 o 
   5   4   8      217.94      199.34      8.41 o 
   6   4   8        0.44       -2.98      6.50 o 
   7   4   8       34.15       27.21      5.25 o 
   8   4   8        0.04       -0.46      4.91 o 
   9   4   8      136.79      145.01      7.62 o 
  10   4   8      181.63      174.39      8.39 o 
  11   4   8       38.12       40.23      6.97 o 
  12   4   8       34.55       49.43      6.93 o 
  13   4   8       32.71       49.95      7.49 o 
  14   4   8       35.44       57.77      9.68 o 
 -18   5   8       60.27       48.28     11.45 o 
 -17   5   8        0.45       -7.60      7.60 o 
 -16   5   8       90.30       41.28     11.16 o 
 -15   5   8      168.76      143.83     17.67 o 
 -14   5   8       66.96       63.33      8.88 o 
 -13   5   8       63.04       50.37      8.26 o 
 -12   5   8       52.99       55.75     14.03 o 
 -11   5   8        2.26        7.74      5.94 o 
 -10   5   8        2.95       -3.51      5.12 o 
  -9   5   8       10.34        5.18      6.19 o 
  -8   5   8       80.41       86.64      7.84 o 
  -7   5   8       14.74       19.37      5.92 o 
  -6   5   8       23.72       17.45      5.33 o 
  -5   5   8        0.00        2.55      5.52 o 
  -4   5   8      394.13      369.21      9.84 o 
  -3   5   8       46.09       42.42      7.04 o 
  -2   5   8      710.67      709.22     14.38 o 
  -1   5   8       59.37       57.34      6.63 o 
   0   5   8       40.91       39.40      5.16 o 
   1   5   8        1.70       -4.26      4.26 o 
   2   5   8      150.97      130.50      7.33 o 
   3   5   8       28.26       27.79      5.49 o 
   4   5   8        2.02        0.08      4.01 o 
   5   5   8        4.94        2.22      4.65 o 
   6   5   8       67.61       66.88      7.04 o 
   7   5   8       51.10       63.24      6.89 o 
   8   5   8       32.33       37.93      6.21 o 
   9   5   8        3.27        1.80      5.86 o 
  10   5   8       15.62       18.11      6.41 o 
  11   5   8       66.65       79.82      7.98 o 
  12   5   8        0.01       -1.60      6.58 o 
  13   5   8       64.47       80.23      9.59 o 
 -17   6   8       12.62       20.07      9.72 o 
 -16   6   8        8.85       20.68      9.83 o 
 -15   6   8       11.64        2.82      8.49 o 
 -14   6   8       38.04       36.37     11.71 o 
 -13   6   8        0.17        3.93      6.71 o 
 -12   6   8       38.69       39.30      7.18 o 
 -11   6   8        2.48        6.14      8.86 o 
 -10   6   8       15.24       10.16      7.62 o 
  -9   6   8      276.88      282.02     12.51 o 
  -8   6   8        6.33        7.80      6.48 o 
  -7   6   8       54.61       54.12      8.99 o 
  -6   6   8        7.05        8.47      5.63 o 
  -5   6   8        2.35       -5.35      5.35 o 
  -4   6   8      136.26      140.18      6.67 o 
  -3   6   8      113.82      113.10      6.15 o 
  -2   6   8      332.70      313.90      9.11 o 
  -1   6   8      268.11      278.01      8.64 o 
   0   6   8      116.28      129.67      7.26 o 
   1   6   8       73.23       80.79      6.43 o 
   2   6   8       34.35       36.77      5.36 o 
   3   6   8       31.27       27.37      6.76 o 
   4   6   8        4.45        0.04      4.87 o 
   5   6   8       39.42       42.46      5.80 o 
   6   6   8       36.49       37.86      8.20 o 
   7   6   8       20.84       20.94      6.05 o 
   8   6   8       37.25       28.28      7.07 o 
   9   6   8       35.99       54.38      7.32 o 
  10   6   8        1.17       -5.13      6.38 o 
  11   6   8       18.93       22.29      7.28 o 
  12   6   8       68.99       80.95      9.20 o 
 -16   7   8        3.30        3.64      8.78 o 
 -15   7   8        0.04        1.69      8.93 o 
 -14   7   8        5.41       -3.72     13.02 o 
 -13   7   8       17.21       30.70     15.35 o 
 -12   7   8        2.46       -2.88      7.90 o 
 -11   7   8        5.10       14.15      8.27 o 
 -10   7   8      111.25      109.48     10.63 o 
  -9   7   8        7.91       10.71      8.00 o 
  -8   7   8       55.96       43.23      9.07 o 
  -7   7   8        0.83        0.93      5.82 o 
  -6   7   8       44.01       23.81      9.98 o 
  -5   7   8       74.49       78.80      6.28 o 
  -4   7   8       52.40       50.59      5.65 o 
  -3   7   8        0.97        5.69      4.72 o 
  -2   7   8       49.01       42.96      5.46 o 
  -1   7   8       30.28       26.20      5.42 o 
   0   7   8        3.23       -2.94      4.79 o 
   1   7   8       61.15       63.97      6.26 o 
   2   7   8       36.81       32.03      6.78 o 
   3   7   8        1.07        4.99      5.95 o 
   4   7   8       59.97       54.85      6.41 o 
   5   7   8       23.71       19.75      6.20 o 
   6   7   8        7.92       13.72      6.34 o 
   7   7   8        7.45        4.69      6.58 o 
   8   7   8      305.70      369.45     13.98 o 
   9   7   8        4.02        1.67      6.55 o 
  10   7   8        7.40       17.88      7.31 o 
  11   7   8      123.32      154.13     10.24 o 
 -15   8   8        0.31       -1.40     14.42 o 
 -14   8   8        4.01       15.81     15.81 o 
 -13   8   8       23.20        6.51     14.42 o 
 -12   8   8       17.70       30.14     15.12 o 
 -11   8   8       69.96       77.55     15.58 o 
 -10   8   8        0.05       -2.92      9.34 o 
  -9   8   8      123.55      141.89     12.06 o 
  -8   8   8       11.01        9.59      8.21 o 
  -7   8   8       17.89       19.16      7.60 o 
  -6   8   8        4.21       11.05      7.25 o 
  -5   8   8        9.96        7.67      7.04 o 
  -4   8   8       74.05       71.21      7.00 o 
  -3   8   8      285.37      304.84     10.85 o 
  -2   8   8      245.69      264.83     14.60 o 
  -1   8   8       17.96        7.16      6.83 o 
   0   8   8       24.89       22.23      5.90 o 
   1   8   8       62.52       52.41      6.51 o 
   2   8   8       42.30       45.76      6.52 o 
   3   8   8       58.20       64.89      8.04 o 
   4   8   8       21.52       14.91      7.70 o 
   5   8   8       42.43       52.26      7.66 o 
   6   8   8        0.74       -0.33      6.80 o 
   7   8   8        6.03        2.42      6.82 o 
   8   8   8       57.63       78.49     10.07 o 
   9   8   8      195.49      226.91     13.15 o 
  10   8   8       10.43        4.04      8.69 o 
 -13   9   8       39.05       49.77     17.67 o 
 -12   9   8        0.80       -9.61     11.44 o 
 -11   9   8        0.53       -3.57     18.60 o 
 -10   9   8       35.39       12.45     16.51 o 
  -9   9   8       34.99        5.49     11.34 o 
  -8   9   8        9.03       19.65     10.22 o 
  -7   9   8       13.00       11.26     10.94 o 
  -6   9   8       33.57       32.95      8.00 o 
  -5   9   8       67.16       84.66      9.08 o 
  -4   9   8        2.22       -6.98      6.98 o 
  -3   9   8        4.47        0.89      9.76 o 
  -2   9   8        0.50       -3.72      6.73 o 
  -1   9   8       44.09       46.90      7.65 o 
   0   9   8       57.69       58.09      7.77 o 
   1   9   8        5.73       16.09      6.81 o 
   2   9   8       17.90       23.25      6.98 o 
   3   9   8        8.96       11.78      7.25 o 
   4   9   8        4.80        0.17      6.73 o 
   5   9   8       20.10       21.26     10.12 o 
   6   9   8        7.82       -2.44      8.70 o 
   7   9   8        4.39       -3.89     12.25 o 
   8   9   8      101.67       99.92     10.99 o 
 -11  10   8       62.07       55.75     14.51 o 
 -10  10   8       44.42       39.45     13.59 o 
  -9  10   8       22.70       24.96     12.99 o 
  -8  10   8       79.51       80.29     13.28 o 
  -7  10   8        4.92       -0.03      8.48 o 
  -6  10   8       55.05       74.87     11.68 o 
  -5  10   8        3.34        1.68      8.12 o 
  -4  10   8        0.01        6.93      8.48 o 
  -3  10   8       21.59       24.64     10.54 o 
  -2  10   8        3.14        6.02      8.39 o 
  -1  10   8       26.75       44.08     13.29 o 
   0  10   8        1.09       -1.54     10.54 o 
   1  10   8      108.53      127.58     12.14 o 
   2  10   8        0.59        8.76      7.65 o 
   3  10   8       10.52       20.69      8.48 o 
   4  10   8       18.43        9.80      8.26 o 
   5  10   8        1.64        0.05      8.33 o 
   6  10   8        8.22       23.07      9.15 o 
  -8  11   8       18.12       22.73      9.78 o 
  -7  11   8        0.13        6.72      8.93 o 
  -6  11   8       22.16       39.10     10.01 o 
  -5  11   8        3.98        8.50     11.55 o 
  -4  11   8        3.93       -2.65      8.58 o 
  -3  11   8       34.40       52.32     10.69 o 
  -2  11   8        2.00       -8.72      8.72 o 
  -1  11   8       23.13       31.34     10.02 o 
   0  11   8        4.57        5.95     13.45 o 
   1  11   8       30.88       41.89     14.57 o 
   2  11   8        2.84       -0.35      9.51 o 
   3  11   8        2.95       19.46      9.86 o 
 -19   1   9       15.56       13.80     11.86 o 
 -18   1   9        2.64       -0.25     15.58 o 
 -17   1   9        1.37       -8.53      8.53 o 
 -16   1   9       26.94       29.95     10.47 o 
 -15   1   9       12.46        1.87      8.53 o 
 -14   1   9       63.47       53.54      9.87 o 
 -13   1   9       14.92        2.56      7.89 o 
 -12   1   9       32.20       37.10      7.68 o 
 -11   1   9        0.44        1.71      8.39 o 
 -10   1   9        6.51        2.57      5.10 o 
  -9   1   9        5.56        9.71      4.96 o 
  -8   1   9      455.67      502.30     12.93 o 
  -7   1   9       24.03       23.29      4.56 o 
  -6   1   9       16.25       10.15      5.21 o 
  -5   1   9        0.07        7.79      4.49 o 
  -4   1   9        1.41        4.34      5.12 o 
  -3   1   9       99.43      109.20      6.87 o 
  -2   1   9       38.03       31.37      7.71 o 
  -1   1   9        8.06        5.97      6.27 o 
   0   1   9       23.15       25.25      6.69 o 
   1   1   9      792.35      753.72     21.35 o 
   2   1   9       29.42       29.53      5.05 o 
   3   1   9      105.65       86.60      6.70 o 
   4   1   9      403.65      370.56     13.78 o 
   5   1   9       13.95       11.36      6.25 o 
   6   1   9      178.54      156.41      7.77 o 
   7   1   9        1.61        3.12      5.30 o 
   8   1   9       14.64       21.91      6.05 o 
   9   1   9       18.76       28.58      7.00 o 
  10   1   9       98.34      116.31      7.61 o 
  11   1   9       41.77       45.85      7.61 o 
  12   1   9        4.82        9.48      7.43 o 
  13   1   9       16.02       31.30     13.75 o 
 -19   2   9        2.76       10.23      9.87 o 
 -18   2   9       23.32       15.58      9.87 o 
 -17   2   9        0.44       -4.13      9.07 o 
 -16   2   9       15.00       -2.60     13.95 o 
 -15   2   9      123.93      104.46     18.37 o 
 -14   2   9        0.01        4.65     11.63 o 
 -13   2   9       15.25       17.67     11.16 o 
 -12   2   9       14.75        6.42      7.35 o 
 -11   2   9        0.01       -1.12      9.73 o 
 -10   2   9      112.45      131.33     14.44 o 
  -9   2   9       73.79       68.65      7.89 o 
  -8   2   9        4.97        4.48      4.65 o 
  -7   2   9        7.01       11.62      4.13 o 
  -6   2   9       50.37       46.54      5.87 o 
  -5   2   9       65.27       69.66      5.83 o 
  -4   2   9      110.03      106.93      8.79 o 
  -3   2   9      190.03      196.42     10.20 o 
  -2   2   9      146.94      146.05     11.53 o 
  -1   2   9       92.44       95.79     10.02 o 
   0   2   9       66.74       55.25      8.94 o 
   1   2   9       58.72       53.13      8.98 o 
   2   2   9       34.08       30.70      8.12 o 
   3   2   9        5.15        2.64      4.19 o 
   4   2   9      470.62      384.41     10.97 o 
   5   2   9      259.90      224.13      9.06 o 
   6   2   9        1.29        5.07      5.32 o 
   7   2   9        2.74        9.11      5.67 o 
   8   2   9       59.38       63.42      7.20 o 
   9   2   9       22.30       22.03      6.99 o 
  10   2   9       22.22       20.24      7.03 o 
  11   2   9        7.71       13.25      7.87 o 
  12   2   9       12.37       17.25     12.52 o 
  13   2   9       63.30       69.75      9.30 o 
 -19   3   9        9.56      -10.71     11.86 o 
 -18   3   9       66.17       53.08     11.12 o 
 -17   3   9        0.94       -8.01      8.01 o 
 -16   3   9        0.07       -7.32      7.32 o 
 -15   3   9        0.07        0.83     10.50 o 
 -14   3   9       16.35       13.79      7.46 o 
 -13   3   9        1.77       -1.31      6.86 o 
 -12   3   9        4.68       15.80      7.30 o 
 -11   3   9        7.16        5.88      6.13 o 
 -10   3   9       44.84       39.90      5.92 o 
  -9   3   9        2.62       14.27      5.02 o 
  -8   3   9        0.15        0.33      3.99 o 
  -7   3   9      103.49      109.63      7.67 o 
  -6   3   9      307.05      338.15     11.42 o 
  -5   3   9       64.82       66.26      6.63 o 
  -4   3   9        0.43       -0.27      4.55 o 
  -3   3   9        0.07       -1.69      4.40 o 
  -2   3   9       34.76       33.05      4.69 o 
  -1   3   9        1.40       -0.32      5.21 o 
   0   3   9       16.75       13.10      5.52 o 
   1   3   9     1510.01     1477.24     32.51 o 
   2   3   9       96.11       94.91     11.91 o 
   3   3   9      136.22      148.27     11.99 o 
   4   3   9        2.33        7.96      5.13 o 
   5   3   9       74.75       86.28      7.23 o 
   6   3   9       35.73       39.95      6.32 o 
   7   3   9       93.58       86.31      7.54 o 
   8   3   9       14.12       16.03      6.55 o 
   9   3   9        4.67       10.54      6.40 o 
  10   3   9       13.24       15.48      7.06 o 
  11   3   9        5.62       17.56      7.61 o 
  12   3   9       32.40       59.72      9.39 o 
  13   3   9       14.55       17.98      8.65 o 
 -18   4   9        1.15       -8.01      8.01 o 
 -17   4   9       71.40       85.37     12.38 o 
 -16   4   9        1.54       21.27      9.27 o 
 -15   4   9        0.05        3.22      9.09 o 
 -14   4   9       60.79       59.92      9.35 o 
 -13   4   9       11.08       15.82      7.46 o 
 -12   4   9        4.84       -6.67      6.67 o 
 -11   4   9        7.40        7.70      5.82 o 
 -10   4   9        7.27       -0.28      7.00 o 
  -9   4   9       24.96       19.69      7.10 o 
  -8   4   9       72.54       77.77      6.73 o 
  -7   4   9      164.89      174.22      8.11 o 
  -6   4   9        1.80        4.63      5.44 o 
  -5   4   9      186.18      183.95      8.92 o 
  -4   4   9       48.57       57.92      6.78 o 
  -3   4   9      144.86      148.41      7.96 o 
  -2   4   9       27.73       35.19      6.62 o 
  -1   4   9      134.46      146.89      7.67 o 
   0   4   9      175.93      166.80      8.13 o 
   1   4   9      132.72      124.74      8.89 o 
   2   4   9      232.62      228.36      8.45 o 
   3   4   9      119.75      118.27     10.08 o 
   4   4   9       28.37       27.62      5.96 o 
   5   4   9        3.81        1.20      5.98 o 
   6   4   9        4.45       -6.03      6.03 o 
   7   4   9        5.19        6.88      6.49 o 
   8   4   9        1.48       14.38      6.86 o 
   9   4   9        4.78       14.14      7.38 o 
  10   4   9        1.33       -3.80      7.42 o 
  11   4   9        0.01        0.47      7.25 o 
  12   4   9       12.68       14.31     10.10 o 
 -17   5   9       19.85       24.37      9.93 o 
 -16   5   9       24.33       34.00      9.80 o 
 -15   5   9        7.86        5.22      9.07 o 
 -14   5   9       30.42       40.59      9.26 o 
 -13   5   9       41.12       29.02     10.15 o 
 -12   5   9        6.11       14.77      7.27 o 
 -11   5   9        3.70        9.39      9.73 o 
 -10   5   9        9.45        7.56      7.85 o 
  -9   5   9       25.88       13.66      7.24 o 
  -8   5   9       23.55       27.04      6.47 o 
  -7   5   9      283.69      293.87     11.30 o 
  -6   5   9       17.90       16.47      6.96 o 
  -5   5   9      228.86      209.72     10.98 o 
  -4   5   9      302.22      319.74     10.37 o 
  -3   5   9       78.76       84.76      6.33 o 
  -2   5   9       25.03       27.91      4.86 o 
  -1   5   9      155.72      132.71     10.96 o 
   0   5   9       25.63       25.37      5.67 o 
   1   5   9       29.04       41.99      6.19 o 
   2   5   9       83.32       79.07      7.41 o 
   3   5   9      118.12       97.74      8.00 o 
   4   5   9        2.41        2.33      5.90 o 
   5   5   9       59.85       49.02      7.31 o 
   6   5   9       70.41       74.37      8.21 o 
   7   5   9       30.86       41.82      6.08 o 
   8   5   9       26.50       32.17      6.39 o 
   9   5   9       14.56       25.96      7.70 o 
  10   5   9       45.89       45.05      9.96 o 
  11   5   9       77.03      103.06      9.16 o 
  12   5   9        1.39       -2.89      8.34 o 
 -16   6   9        9.05       13.16     10.05 o 
 -15   6   9        3.35       28.10      9.46 o 
 -14   6   9       15.26       25.87      9.39 o 
 -13   6   9       19.30       27.72     15.12 o 
 -12   6   9       45.46       45.48     12.28 o 
 -11   6   9      183.64      175.09     13.94 o 
 -10   6   9        6.13       -4.48     13.74 o 
  -9   6   9        2.68       24.56      7.77 o 
  -8   6   9       95.98       87.59      8.22 o 
  -7   6   9       48.62       42.49      7.29 o 
  -6   6   9       56.24       48.74      7.12 o 
  -5   6   9        0.00        2.63      4.98 o 
  -4   6   9        0.10        0.71      4.43 o 
  -3   6   9        0.94       -5.15      5.15 o 
  -2   6   9       77.83       83.13      6.95 o 
  -1   6   9       24.99       22.87      5.68 o 
   0   6   9      171.03      167.68      8.49 o 
   1   6   9       10.46       11.58      5.47 o 
   2   6   9       11.78       22.22      5.73 o 
   3   6   9        5.24        0.32      5.32 o 
   4   6   9       63.54       68.42      6.96 o 
   5   6   9        9.19        6.60      6.80 o 
   6   6   9        0.74        3.90      6.01 o 
   7   6   9       10.54        6.10      6.39 o 
   8   6   9        7.87        4.91      6.88 o 
   9   6   9       62.73       74.80      8.60 o 
  10   6   9       87.19      121.19      9.55 o 
  11   6   9        0.88       -1.24      7.41 o 
 -15   7   9        1.52       -9.77     14.42 o 
 -14   7   9       86.70       86.05     20.93 o 
 -13   7   9        2.31       12.09     14.88 o 
 -12   7   9        5.55       31.40     12.18 o 
 -11   7   9       10.57       14.17      9.93 o 
 -10   7   9       21.67        9.68      9.89 o 
  -9   7   9        1.56       12.15      9.17 o 
  -8   7   9       44.77       39.05      8.97 o 
  -7   7   9       14.08        9.78      6.89 o 
  -6   7   9        2.92        1.48      5.46 o 
  -5   7   9       24.38       24.70      5.92 o 
  -4   7   9       90.30       91.97      7.41 o 
  -3   7   9        0.00       -3.26      5.64 o 
  -2   7   9       44.84       41.71      6.81 o 
  -1   7   9      135.68      138.21      8.67 o 
   0   7   9        1.77        4.04      5.77 o 
   1   7   9       21.31        4.74      5.92 o 
   2   7   9       98.21       93.15      7.81 o 
   3   7   9        5.71        6.83     10.57 o 
   4   7   9       72.28       56.89      7.68 o 
   5   7   9       64.87       81.95      9.40 o 
   6   7   9       19.03       10.23     11.58 o 
   7   7   9       23.91       44.99      9.27 o 
   8   7   9       17.35       19.48      8.65 o 
   9   7   9        9.81        0.59      8.86 o 
  10   7   9       14.32       27.24      8.40 o 
 -14   8   9        0.54       14.42     15.81 o 
 -13   8   9       41.37       46.51     17.67 o 
 -12   8   9       12.39       13.02     15.35 o 
 -11   8   9        0.76       10.27     11.79 o 
 -10   8   9        5.22        9.70     10.18 o 
  -9   8   9       37.34       50.33      9.77 o 
  -8   8   9       49.80       34.49      9.26 o 
  -7   8   9       19.49       15.10      9.19 o 
  -6   8   9       61.57       66.92     11.22 o 
  -5   8   9       34.58       20.90      7.22 o 
  -4   8   9       66.61       57.12      6.98 o 
  -3   8   9        5.19        1.15      5.41 o 
  -2   8   9      109.45       97.02      8.36 o 
  -1   8   9       10.70        4.31      6.12 o 
   0   8   9        2.42       -0.42      7.17 o 
   1   8   9       22.54       23.58      6.85 o 
   2   8   9        9.64        8.04      6.95 o 
   3   8   9        1.05        6.59      7.59 o 
   4   8   9       10.81       18.73      7.95 o 
   5   8   9        3.32       -3.91      7.51 o 
   6   8   9      146.36      157.67     15.77 o 
   7   8   9        0.26        6.09     11.62 o 
   8   8   9       26.29       17.80      9.30 o 
 -12   9   9        0.00        3.72     14.88 o 
 -11   9   9        0.11        4.31     15.35 o 
 -10   9   9       28.69       -1.86     44.65 o 
  -9   9   9       15.02       41.79     16.43 o 
  -8   9   9        4.67       -1.19     10.59 o 
  -7   9   9       35.31       45.54      8.48 o 
  -6   9   9       95.08      118.24     16.66 o 
  -5   9   9      113.70      118.10     10.20 o 
  -4   9   9      185.67      203.81     28.45 o 
  -3   9   9       12.26       20.94      7.59 o 
  -2   9   9       35.04       42.36     14.03 o 
  -1   9   9       87.88       66.45     10.49 o 
   0   9   9      127.68      118.43     10.63 o 
   1   9   9       26.93       45.80      9.08 o 
   2   9   9        8.74       10.35      8.25 o 
   3   9   9        0.12       -7.98      9.91 o 
   4   9   9       71.25       86.56     10.65 o 
   5   9   9       21.20       20.48      9.10 o 
   6   9   9        1.08        4.84      9.72 o 
  -9  10   9       10.21       15.19     14.21 o 
  -8  10   9       96.37      106.23     13.70 o 
  -7  10   9       82.99      109.11     11.91 o 
  -6  10   9       34.71       30.60      9.43 o 
  -5  10   9      113.84      125.35     11.84 o 
  -4  10   9        4.23        9.39      8.71 o 
  -3  10   9      130.04      135.61     14.58 o 
  -2  10   9        6.35        2.79     10.57 o 
  -1  10   9       74.54       92.19     19.21 o 
   0  10   9       27.62       11.28     21.41 o 
   1  10   9       42.52       18.31     11.40 o 
   2  10   9       43.26       49.04     25.60 o 
   3  10   9        3.12       -0.12      9.76 o 
 -18   0  10       30.32       32.56     15.35 o 
 -17   0  10      145.18      108.84     18.60 o 
 -16   0  10       14.85        3.72     12.09 o 
 -15   0  10       22.48       19.53     12.56 o 
 -14   0  10       17.90        1.40     11.63 o 
 -13   0  10        6.83      -10.23     10.23 o 
 -12   0  10        3.82       13.02     11.16 o 
 -11   0  10      128.31      128.04     24.65 o 
 -10   0  10      125.23      133.38     11.73 o 
  -9   0  10        0.00       -5.97      7.04 o 
  -8   0  10      159.43      157.98     18.84 o 
  -7   0  10       34.55       62.58     12.09 o 
  -6   0  10       67.65       83.11     11.79 o 
  -5   0  10       33.05       34.71     10.00 o 
  -4   0  10      115.72      104.58     26.74 o 
  -3   0  10        0.10       -5.16      5.16 o 
  -2   0  10      421.35      404.28     38.14 o 
  -1   0  10      379.91      349.38     15.89 o 
   0   0  10     1506.10     1439.92     43.57 o 
   1   0  10      548.70      471.27     17.89 o 
   2   0  10      134.34      129.51     11.13 o 
   3   0  10        3.21        3.96      7.34 o 
   4   0  10       40.25       48.84      9.15 o 
   5   0  10       20.68       12.77      8.87 o 
   6   0  10       28.38       41.51     21.02 o 
   7   0  10       10.30       12.62      9.81 o 
   8   0  10       75.83      111.90     15.58 o 
   9   0  10       82.76      105.85     15.56 o 
  10   0  10      156.86      216.33     39.77 o 
  11   0  10      226.58      233.56     47.44 o 
  12   0  10       57.93       69.76     15.98 o 
 -18   1  10       87.31       77.95     12.83 o 
 -17   1  10        0.01       -8.55      8.55 o 
 -16   1  10        1.78       -2.74     17.44 o 
 -15   1  10        0.17       -7.39      7.39 o 
 -14   1  10       20.78        6.07      8.38 o 
 -13   1  10       10.94        1.76     11.86 o 
 -12   1  10        0.17       -6.01      7.07 o 
 -11   1  10        6.82        3.68      5.86 o 
 -10   1  10        0.52        1.51      5.51 o 
  -9   1  10      236.85      261.73     17.99 o 
  -8   1  10        2.11       -3.55      4.73 o 
  -7   1  10      411.79      484.55     14.19 o 
  -6   1  10        6.03        4.70      5.89 o 
  -5   1  10      116.91      126.75      9.00 o 
  -4   1  10      342.37      336.46     11.36 o 
  -3   1  10      604.56      600.89     15.27 o 
  -2   1  10      129.56      111.80     13.72 o 
  -1   1  10      428.59      399.27     44.65 o 
   0   1  10      141.57      109.36      9.90 o 
   1   1  10      303.24      253.44     13.82 o 
   2   1  10        1.05        9.82      5.14 o 
   3   1  10       51.71       45.29      6.44 o 
   4   1  10       73.27       69.23      7.33 o 
   5   1  10        5.35       -1.70      6.38 o 
   6   1  10       14.16       11.43      8.16 o 
   7   1  10       23.03       21.76      7.42 o 
   8   1  10        5.47       13.16      7.91 o 
   9   1  10       16.24       29.53      8.66 o 
  10   1  10      225.74      262.15     32.29 o 
  11   1  10      209.10      290.26     18.31 o 
  12   1  10       22.04       24.46     10.36 o 
 -18   2  10       25.57       10.63      9.72 o 
 -17   2  10        1.27        2.47     10.47 o 
 -16   2  10        0.23        2.49      8.38 o 
 -15   2  10       29.11       11.49      8.67 o 
 -14   2  10       54.01       62.29     10.36 o 
 -13   2  10        1.54        4.83      7.54 o 
 -12   2  10        0.04       -6.88      6.88 o 
 -11   2  10        2.83        5.33      9.16 o 
 -10   2  10       29.14       33.49      5.86 o 
  -9   2  10       14.27       17.12      7.65 o 
  -8   2  10       35.69       26.43      8.86 o 
  -7   2  10        0.64       -1.97      5.15 o 
  -6   2  10        0.06       -3.07      4.71 o 
  -5   2  10       32.91       36.90      6.81 o 
  -4   2  10       71.71       73.87      6.77 o 
  -3   2  10       33.15       45.53     10.02 o 
  -2   2  10       40.45       17.50     17.44 o 
  -1   2  10      206.68      198.67     26.19 o 
   0   2  10      176.34      159.17     12.45 o 
   1   2  10       45.45       53.48     14.58 o 
   2   2  10        1.69       -7.74      7.74 o 
   3   2  10       60.40       43.39      6.81 o 
   4   2  10       43.84       34.35      7.10 o 
   5   2  10        1.51       -2.10      6.40 o 
   6   2  10        0.26       -6.60      6.60 o 
   7   2  10        1.50       -0.15      8.02 o 
   8   2  10        5.77       15.82      7.77 o 
   9   2  10        0.02        8.84      8.19 o 
  10   2  10      127.51      151.12     15.96 o 
  11   2  10       17.92        7.88     10.61 o 
 -17   3  10       14.28       -6.44      8.48 o 
 -16   3  10        8.87        9.69      8.24 o 
 -15   3  10        0.00       -7.39      7.39 o 
 -14   3  10        6.95        7.12      7.52 o 
 -13   3  10        0.01       -4.10      7.40 o 
 -12   3  10        2.38        8.24      8.52 o 
 -11   3  10       19.88       37.53      6.80 o 
 -10   3  10        0.63        3.08      4.29 o 
  -9   3  10       45.98       57.36      7.19 o 
  -8   3  10       83.49       77.83     10.15 o 
  -7   3  10        0.89        0.07      5.76 o 
  -6   3  10      120.26      113.05      7.44 o 
  -5   3  10       11.86       17.24      5.21 o 
  -4   3  10       80.37       71.42      6.59 o 
  -3   3  10       60.74       69.26      5.86 o 
  -2   3  10       36.10       53.00     12.22 o 
  -1   3  10       87.46       88.98      7.18 o 
   0   3  10      155.24      153.85     25.19 o 
   1   3  10       25.19       16.95      8.99 o 
   2   3  10        8.37        8.35      4.75 o 
   3   3  10       27.69       20.80      5.02 o 
   4   3  10       11.92        7.69      6.07 o 
   5   3  10       18.02       25.64      5.63 o 
   6   3  10       96.41       90.40      9.63 o 
   7   3  10        5.68       18.04      8.11 o 
   8   3  10        0.00       -7.43      7.43 o 
   9   3  10       10.17       14.80      8.35 o 
  10   3  10        8.86        7.25      8.82 o 
  11   3  10       19.11       30.12      9.59 o 
 -17   4  10       18.61       26.99     10.18 o 
 -16   4  10       47.10       17.50      9.06 o 
 -15   4  10        8.28        9.65      8.04 o 
 -14   4  10        3.70        1.74      7.35 o 
 -13   4  10       23.01       32.69     13.63 o 
 -12   4  10       41.17       45.75     10.78 o 
 -11   4  10       65.52       72.00      8.61 o 
 -10   4  10       56.37       71.19      7.13 o 
  -9   4  10       69.93       78.36      6.96 o 
  -8   4  10      163.97      158.34     14.64 o 
  -7   4  10      127.96      132.21      8.54 o 
  -6   4  10      632.67      641.71     16.46 o 
  -5   4  10        7.57        9.54      5.47 o 
  -4   4  10      228.42      215.62      9.30 o 
  -3   4  10       41.01       37.31      5.72 o 
  -2   4  10      493.50      508.52     16.64 o 
  -1   4  10       10.54        9.22      4.87 o 
   0   4  10      514.40      513.99     16.09 o 
   1   4  10        9.72        7.01      4.85 o 
   2   4  10      341.86      329.71     16.30 o 
   3   4  10       37.13       33.72      5.93 o 
   4   4  10       40.43       52.78      6.56 o 
   5   4  10       73.14       62.66      7.06 o 
   6   4  10        3.28       -3.53     11.05 o 
   7   4  10       70.77       85.45      8.44 o 
   8   4  10        8.51        5.26      7.27 o 
   9   4  10        8.31        4.61      7.29 o 
  10   4  10        1.19       15.27      9.89 o 
 -16   5  10        0.03       -8.27      8.27 o 
 -15   5  10        1.55       16.64     10.72 o 
 -14   5  10       15.01       22.90      8.58 o 
 -13   5  10       12.58       28.04      8.10 o 
 -12   5  10        0.02       -0.57     24.42 o 
 -11   5  10       14.82       28.11     10.82 o 
 -10   5  10       39.53       48.37      8.22 o 
  -9   5  10       40.70       40.82      6.92 o 
  -8   5  10       53.95       64.53      7.09 o 
  -7   5  10       30.97       27.63      6.06 o 
  -6   5  10       78.10       80.32      8.20 o 
  -5   5  10      368.40      382.58     24.96 o 
  -4   5  10       32.31       45.01      6.73 o 
  -3   5  10      135.50      115.42      8.08 o 
  -2   5  10      281.61      275.01     11.08 o 
  -1   5  10       61.68       53.98      6.41 o 
   0   5  10        4.67        4.38      5.89 o 
   1   5  10       46.30       52.02      6.48 o 
   2   5  10        6.84        9.31      5.66 o 
   3   5  10       11.49       16.69      7.18 o 
   4   5  10       13.10       14.20      7.51 o 
   5   5  10       23.84       30.93      7.14 o 
   6   5  10       15.57       24.47      7.11 o 
   7   5  10        7.88       10.58      6.89 o 
   8   5  10       27.89       28.16      8.26 o 
   9   5  10       20.77       18.04      8.05 o 
  10   5  10        2.18       13.70      8.19 o 
 -15   6  10       14.89       31.63     17.21 o 
 -14   6  10       53.53       46.51     16.74 o 
 -13   6  10       10.14       -0.51     11.10 o 
 -12   6  10       43.08       21.22     11.84 o 
 -11   6  10        2.00        4.08     10.72 o 
 -10   6  10       37.14       50.23      8.89 o 
  -9   6  10        1.27       11.35      7.55 o 
  -8   6  10        0.61        5.89      9.18 o 
  -7   6  10        1.66        6.67      6.53 o 
  -6   6  10       72.57       72.83      7.47 o 
  -5   6  10        0.02        6.02      7.12 o 
  -4   6  10        4.19        5.65      5.65 o 
  -3   6  10        0.74       -2.73      6.27 o 
  -2   6  10       34.80       31.79      6.45 o 
  -1   6  10      173.17      171.69      9.78 o 
   0   6  10      144.04      153.70     10.77 o 
   1   6  10       17.16       23.40      6.48 o 
   2   6  10        5.84        8.67      7.29 o 
   3   6  10        3.80        9.60      6.12 o 
   4   6  10       57.64       63.72     10.54 o 
   5   6  10       36.26       48.72      9.26 o 
   6   6  10        0.48       -3.07      7.92 o 
   7   6  10        3.79        7.90      9.53 o 
   8   6  10       63.65       84.71     11.39 o 
   9   6  10        4.43        0.33      9.69 o 
 -14   7  10        9.91      -11.16     13.95 o 
 -13   7  10       53.44       43.72     17.21 o 
 -12   7  10        0.08        1.13     11.17 o 
 -11   7  10       40.08       27.33     12.13 o 
 -10   7  10       51.86       59.37      9.85 o 
  -9   7  10        1.15       -1.64      7.70 o 
  -8   7  10        4.06       -0.90      7.66 o 
  -7   7  10       78.21       68.43      9.36 o 
  -6   7  10        4.79        4.75      6.60 o 
  -5   7  10        8.99       20.64      6.74 o 
  -4   7  10       28.61       25.17      7.06 o 
  -3   7  10       75.70       92.93      7.74 o 
  -2   7  10        1.38        8.77      6.53 o 
  -1   7  10        4.16        3.18      6.69 o 
   0   7  10        2.27        0.84      5.69 o 
   1   7  10        0.09        3.92      5.70 o 
   2   7  10       27.44       21.12      7.83 o 
   3   7  10       21.24       37.43      7.52 o 
   4   7  10        0.07       22.30      9.26 o 
   5   7  10      157.82      193.19     15.62 o 
   6   7  10       26.81       28.83      9.52 o 
   7   7  10       37.65       44.42     10.52 o 
 -12   8  10       63.34       67.91     18.60 o 
 -11   8  10        0.85        2.66     10.72 o 
 -10   8  10        0.99       -6.41      8.33 o 
  -9   8  10        7.69        5.38      8.55 o 
  -8   8  10       16.33       10.16      8.79 o 
  -7   8  10       15.15        4.28      8.13 o 
  -6   8  10        0.73       -7.84      7.84 o 
  -5   8  10       21.84       18.00     12.22 o 
  -4   8  10        2.41        7.35      8.03 o 
  -3   8  10       75.72       66.39     10.41 o 
  -2   8  10        4.02       -3.49      6.18 o 
  -1   8  10        1.03        1.47      6.36 o 
   0   8  10        4.48        9.17      6.48 o 
   1   8  10       89.00      116.65      8.82 o 
   2   8  10        0.05        2.36      9.26 o 
   3   8  10        4.19       11.57     14.46 o 
   4   8  10       75.13       79.81      9.85 o 
   5   8  10        9.13        2.80      8.09 o 
  -9   9  10        1.32        9.51     13.31 o 
  -8   9  10        3.82        2.31     10.08 o 
  -7   9  10        0.84       -2.44      9.73 o 
  -6   9  10       54.14       51.33     15.51 o 
  -5   9  10       22.77       23.94      8.87 o 
  -4   9  10       12.07        6.72     11.08 o 
  -3   9  10        5.23        1.97      8.74 o 
  -2   9  10      181.71      177.53     13.80 o 
  -1   9  10       15.98       16.42      9.38 o 
   0   9  10        0.13       -9.60      9.60 o 
   1   9  10        0.27        4.95      8.18 o 
   2   9  10        1.35        1.90      8.20 o 
   3   9  10       11.82        5.82      9.00 o 
 -16   1  11        4.76       -5.55     10.47 o 
 -15   1  11        0.00       -4.73      8.14 o 
 -14   1  11        4.56       -7.48      7.48 o 
 -13   1  11       61.86       67.24     10.36 o 
 -12   1  11        3.72       -4.82      7.02 o 
 -11   1  11       24.00       26.27      6.89 o 
 -10   1  11       14.92       15.73      9.89 o 
  -9   1  11       16.69       13.72      6.58 o 
  -8   1  11       70.76       75.20     11.95 o 
  -7   1  11        0.14        3.21      6.31 o 
  -6   1  11       76.40       80.46      7.53 o 
  -5   1  11       24.37       21.26      6.18 o 
  -4   1  11       15.05       21.51      7.92 o 
  -3   1  11       40.11       32.84      7.83 o 
  -2   1  11        9.53       16.65      7.86 o 
  -1   1  11       56.99       43.70     17.91 o 
   0   1  11       27.11       18.28     15.58 o 
   1   1  11      143.11      127.50     13.25 o 
   2   1  11       95.36       86.28     11.24 o 
   3   1  11        3.48        7.28      5.92 o 
   4   1  11        7.66        0.21      8.86 o 
   5   1  11       31.67       20.07      7.07 o 
   6   1  11      112.82      113.20     12.45 o 
   7   1  11        0.26        6.63     11.69 o 
   8   1  11      128.70      137.16     10.96 o 
   9   1  11        5.53        2.53      8.37 o 
  10   1  11       19.13       25.86     10.20 o 
 -16   2  11       13.25        0.27     10.70 o 
 -15   2  11       13.56       14.56      9.37 o 
 -14   2  11       10.25        9.07     14.19 o 
 -13   2  11        0.39       -2.25      7.12 o 
 -12   2  11       25.23       21.95      9.63 o 
 -11   2  11        1.40       -1.40     11.18 o 
 -10   2  11        1.33        0.17      6.87 o 
  -9   2  11       30.77       27.30      6.21 o 
  -8   2  11        0.96       -0.85      5.27 o 
  -7   2  11       48.54       51.09      7.80 o 
  -6   2  11      162.98      141.81      9.01 o 
  -5   2  11        2.55        9.33      5.62 o 
  -4   2  11        0.21        6.87      5.52 o 
  -3   2  11        0.45       -6.77      6.77 o 
  -2   2  11       34.34       27.09      9.72 o 
  -1   2  11        3.74        9.03     21.86 o 
   0   2  11       75.75       67.83     10.21 o 
   1   2  11        8.49        1.87      7.82 o 
   2   2  11        0.65        6.13      8.54 o 
   3   2  11      100.70       98.02      7.78 o 
   4   2  11       11.60        4.53      6.59 o 
   5   2  11        0.93       -6.60      6.60 o 
   6   2  11      180.90      170.85     11.49 o 
   7   2  11        7.75        3.83      7.60 o 
   8   2  11       45.20       38.61      8.71 o 
   9   2  11       31.29       31.97     12.34 o 
 -16   3  11       13.11        2.61     10.48 o 
 -15   3  11        0.38       -7.71      7.71 o 
 -14   3  11       12.98       10.94     10.36 o 
 -13   3  11       18.57       11.76      7.65 o 
 -12   3  11        0.00        6.17     19.07 o 
 -11   3  11        2.76        7.64      8.93 o 
 -10   3  11        0.11       -7.39      7.39 o 
  -9   3  11      296.41      333.99     13.75 o 
  -8   3  11       19.90       13.50      6.13 o 
  -7   3  11       48.91       47.31      6.29 o 
  -6   3  11        0.68       -2.41      5.18 o 
  -5   3  11        7.51       -1.99      5.95 o 
  -4   3  11       67.03       60.81      8.26 o 
  -3   3  11       77.47       72.25     12.86 o 
  -2   3  11      225.13      205.60     16.75 o 
  -1   3  11       18.84       11.76     14.17 o 
   0   3  11       16.31       24.61      9.26 o 
   1   3  11       36.75       56.17     10.17 o 
   2   3  11        5.12        3.81      9.11 o 
   3   3  11       39.86       42.66     11.08 o 
   4   3  11       24.09       38.12      7.66 o 
   5   3  11       32.62       41.18      8.02 o 
   6   3  11       21.51       25.88      8.09 o 
   7   3  11        0.04       13.48      8.35 o 
   8   3  11        0.06       -0.74     10.94 o 
   9   3  11       54.16       55.33     10.71 o 
 -15   4  11        8.11        9.75      8.58 o 
 -14   4  11        0.62        0.66     12.32 o 
 -13   4  11       15.13        6.92     10.95 o 
 -12   4  11        0.33        4.65     10.05 o 
 -11   4  11        2.79        5.75      9.61 o 
 -10   4  11      117.60      131.59     11.24 o 
  -9   4  11       53.16       69.93      8.53 o 
  -8   4  11      210.12      206.35     11.31 o 
  -7   4  11       50.91       53.96      7.63 o 
  -6   4  11       11.25       22.25      8.92 o 
  -5   4  11      172.41      152.34      8.35 o 
  -4   4  11      105.63      102.07     11.74 o 
  -3   4  11      362.13      352.01     14.68 o 
  -2   4  11       35.55       25.25      6.42 o 
  -1   4  11       10.38        4.66     15.78 o 
   0   4  11        0.86       -7.33      8.85 o 
   1   4  11        3.71       13.94      9.33 o 
   2   4  11        6.75       -2.67      9.47 o 
   3   4  11        7.19       -7.21     10.47 o 
   4   4  11        6.56       11.21      7.48 o 
   5   4  11        4.45        2.98      7.52 o 
   6   4  11       47.16       40.04      9.05 o 
   7   4  11        3.43       11.19      8.77 o 
   8   4  11       19.16       25.01     11.24 o 
 -14   5  11        1.77      -17.70     19.77 o 
 -13   5  11       22.58        3.28     19.07 o 
 -12   5  11       67.43       56.77      9.57 o 
 -11   5  11        0.61       -7.06      7.28 o 
 -10   5  11        0.24        0.27      9.46 o 
  -9   5  11        3.81        9.93      7.40 o 
  -8   5  11        7.98        9.59      7.11 o 
  -7   5  11        3.97        5.10      6.72 o 
  -6   5  11        6.25       -1.33     14.17 o 
  -5   5  11       96.00      105.33      8.71 o 
  -4   5  11       68.51       74.76     14.00 o 
  -3   5  11      192.57      201.12     11.68 o 
  -2   5  11        8.66       10.60      5.57 o 
  -1   5  11       37.47       42.50      6.96 o 
   0   5  11       23.86       25.13      6.70 o 
   1   5  11       54.14       55.46      8.07 o 
   2   5  11       19.50       20.96     10.31 o 
   3   5  11        2.10        0.70     10.20 o 
   4   5  11        2.88        3.72     10.95 o 
   5   5  11        9.27       23.48     11.77 o 
   6   5  11       40.53       59.08     13.70 o 
   7   5  11        0.10        1.74      9.14 o 
 -13   6  11       35.65       36.96     18.25 o 
 -12   6  11        0.00       14.14      9.04 o 
 -11   6  11       18.55       17.22      8.98 o 
 -10   6  11        0.47       -0.98      7.52 o 
  -9   6  11        4.12        5.33      7.08 o 
  -8   6  11       26.41       37.80      8.40 o 
  -7   6  11        1.24        1.07      7.00 o 
  -6   6  11       15.87        9.45      7.28 o 
  -5   6  11       22.71       18.12      9.80 o 
  -4   6  11       20.03       25.08      6.86 o 
  -3   6  11       16.98       31.40      6.68 o 
  -2   6  11        7.65        8.46      6.12 o 
  -1   6  11      107.28      128.54      8.77 o 
   0   6  11        0.24       13.47      6.03 o 
   1   6  11       11.26       10.10      9.08 o 
   2   6  11       61.38       54.92      8.84 o 
   3   6  11        8.51        3.33     14.01 o 
   4   6  11        4.64       14.30     11.43 o 
   5   6  11        4.98        8.14     11.68 o 
   6   6  11        2.54       -2.32     11.92 o 
 -11   7  11        2.51       -6.16      8.99 o 
 -10   7  11       18.69       12.79      9.03 o 
  -9   7  11        7.58        6.99      8.10 o 
  -8   7  11        0.01       -4.76      7.64 o 
  -7   7  11       12.20        7.36      7.79 o 
  -6   7  11        0.33        7.16      7.49 o 
  -5   7  11        2.03        5.65      7.41 o 
  -4   7  11        2.25       -2.12     11.88 o 
  -3   7  11       28.25       33.77     10.48 o 
  -2   7  11       24.84       40.43      7.69 o 
  -1   7  11        6.63        4.74      6.57 o 
   0   7  11        0.08       12.63      6.75 o 
   1   7  11        0.33        3.17      6.67 o 
   2   7  11      122.74      148.01     14.83 o 
   3   7  11       14.78       13.22      8.93 o 
   4   7  11        9.12        7.21      8.98 o 
  -8   8  11       14.33        6.67      8.66 o 
  -7   8  11       14.31       11.03      8.68 o 
  -6   8  11       10.99       15.20      8.55 o 
  -5   8  11        8.48       18.28      8.42 o 
  -4   8  11        0.03        8.11      9.57 o 
  -3   8  11        0.16        7.85      9.69 o 
  -2   8  11       50.58       52.45      9.24 o 
  -1   8  11        0.18       -6.79      6.79 o 
   0   8  11       12.34       26.65      7.96 o 
   1   8  11       71.71       78.27     11.14 o 
   2   8  11        0.80       -1.20      8.41 o 
 -10   0  12        2.76       -2.33     14.42 o 
  -9   0  12       22.42       23.26     14.88 o 
  -8   0  12       90.77       52.56     14.88 o 
  -7   0  12      265.50      258.32     15.23 o 
  -6   0  12      285.64      304.70     15.27 o 
  -5   0  12      382.10      452.60     41.86 o 
  -4   0  12      237.53      246.41     11.53 o 
  -3   0  12        0.35       -2.42      8.90 o 
  -2   0  12        1.79       -5.20      7.44 o 
  -1   0  12      280.02      259.53     33.95 o 
   0   0  12       85.83       54.88     26.05 o 
   1   0  12        2.22       -4.65     23.72 o 
   2   0  12        1.89       -6.63      7.94 o 
   3   0  12       64.58       58.60     11.16 o 
   4   0  12       15.71       -4.19      9.68 o 
   5   0  12        2.91       -1.25      9.68 o 
   6   0  12       54.52       66.53     12.76 o 
   7   0  12      303.56      396.74     46.98 o 
 -11   1  12        7.64        9.77     14.42 o 
 -10   1  12        6.74       13.91     16.28 o 
  -9   1  12       46.67       46.48      8.83 o 
  -8   1  12        1.85        7.41      7.24 o 
  -7   1  12        6.09        0.51      6.46 o 
  -6   1  12        0.20      -11.55     11.55 o 
  -5   1  12        5.56        9.00      5.65 o 
  -4   1  12      183.56      167.05      8.23 o 
  -3   1  12      183.85      158.21     10.49 o 
  -2   1  12        0.58        6.23      6.24 o 
  -1   1  12       19.76       22.67      9.30 o 
   0   1  12       20.70        4.91     26.05 o 
   1   1  12        0.19        2.41      9.07 o 
   2   1  12       10.25        9.26      8.71 o 
   3   1  12        2.69        0.25      6.07 o 
   4   1  12        0.39       -4.97     12.11 o 
   5   1  12      142.62      136.26     15.84 o 
   6   1  12      263.21      288.63     15.37 o 
   7   1  12        8.48        5.30      8.17 o 
 -14   2  12        1.45      -13.75     14.65 o 
 -13   2  12       33.34       17.21     18.14 o 
 -12   2  12       75.70       62.33     18.60 o 
 -11   2  12       15.70      -11.63     14.42 o 
 -10   2  12       54.37       45.06     25.58 o 
  -9   2  12       57.47       68.23      9.82 o 
  -8   2  12       24.61       20.55      7.43 o 
  -7   2  12       62.13       62.09      7.89 o 
  -6   2  12       98.08       89.57     15.44 o 
  -5   2  12       67.41       57.62      7.22 o 
  -4   2  12       10.69       19.33      8.28 o 
  -3   2  12       29.72       35.73      8.08 o 
  -2   2  12        2.56       -3.41     23.95 o 
  -1   2  12        3.60       -1.36     24.19 o 
   0   2  12        4.71       -3.72      9.30 o 
   1   2  12        8.77        6.12     11.53 o 
   2   2  12      135.36      129.62     13.16 o 
   3   2  12       45.25       52.14     18.63 o 
   4   2  12        1.99       -6.38      6.38 o 
   5   2  12        3.05       11.10      7.43 o 
   6   2  12       12.60        9.17      7.99 o 
   7   2  12      122.10      127.46     32.99 o 
 -14   3  12        6.14       -4.64     11.86 o 
 -13   3  12       35.86       29.15     11.40 o 
 -12   3  12       13.04       14.88     17.21 o 
 -11   3  12      166.54      170.23     24.19 o 
 -10   3  12       70.83       47.44     11.67 o 
  -9   3  12       97.51       92.26     12.45 o 
  -8   3  12       35.53       36.55     11.12 o 
  -7   3  12       24.69       25.02      7.49 o 
  -6   3  12       50.75       50.01      7.66 o 
  -5   3  12        2.19        4.12      8.73 o 
  -4   3  12       72.94       68.59     10.45 o 
  -3   3  12        2.45       -6.17      7.75 o 
  -2   3  12       57.45       70.80     12.52 o 
  -1   3  12        0.02       -5.24      9.75 o 
   0   3  12       42.94       62.00     11.38 o 
   1   3  12       38.34       29.41     13.18 o 
   2   3  12       50.39       55.99     11.34 o 
   3   3  12        7.76        7.94     10.12 o 
   4   3  12       34.07       46.20      7.88 o 
   5   3  12       34.55       27.00      8.01 o 
   6   3  12       35.02       43.39      9.08 o 
 -13   4  12        9.00       10.43     11.01 o 
 -12   4  12       28.89       26.06     11.29 o 
 -11   4  12       65.66       65.46     12.29 o 
 -10   4  12        2.81      -10.03     10.03 o 
  -9   4  12      132.71      123.02     29.77 o 
  -8   4  12        0.08       -0.11      8.37 o 
  -7   4  12       66.22       90.78     14.78 o 
  -6   4  12      124.61      136.70     15.80 o 
  -5   4  12      107.43      111.91      9.26 o 
  -4   4  12        0.64        4.47     13.36 o 
  -3   4  12      267.37      265.89     16.31 o 
  -2   4  12       21.51       31.32     12.02 o 
  -1   4  12        8.78       17.93     10.05 o 
   0   4  12        9.84        2.54      9.67 o 
   1   4  12        0.17        6.18      9.62 o 
   2   4  12        9.82        3.65     14.82 o 
   3   4  12        2.24      -10.57     10.57 o 
   4   4  12        5.46       29.57     11.68 o 
   5   4  12        4.69       13.36      7.94 o 
 -11   5  12        0.75        0.32     10.70 o 
 -10   5  12       96.35       87.39     13.29 o 
  -9   5  12        5.43       12.89      8.46 o 
  -8   5  12        0.00        0.58     14.55 o 
  -7   5  12       92.87      102.69     11.51 o 
  -6   5  12      114.79      115.13     14.19 o 
  -5   5  12      116.01      100.40     10.80 o 
  -4   5  12       76.14       70.85      9.31 o 
  -3   5  12       11.11        1.52      7.25 o 
  -2   5  12       74.81       79.52     13.81 o 
  -1   5  12        6.24       11.05      6.31 o 
   0   5  12       17.01       21.29      9.17 o 
   1   5  12       54.22       63.24     16.12 o 
   2   5  12        2.62        2.60     10.79 o 
   3   5  12       15.38       14.52     11.28 o 
   4   5  12       26.18       24.99     17.57 o 
 -10   6  12       24.25       45.34     12.38 o 
  -9   6  12       27.59       27.38     11.16 o 
  -8   6  12        2.31        0.42      9.06 o 
  -7   6  12        4.77       -1.82      8.34 o 
  -6   6  12      155.15      166.97     13.81 o 
  -5   6  12       10.61       10.64      8.98 o 
  -4   6  12       22.40       20.11      8.69 o 
  -3   6  12        2.31        2.76     10.08 o 
  -2   6  12       73.28       90.10     10.88 o 
  -1   6  12       26.10       30.31      8.12 o 
   0   6  12       27.50       41.24     13.23 o 
   1   6  12       26.13       26.46     11.99 o 
   2   6  12        5.14       13.83     16.74 o 
  -6   7  12       67.78       75.59      9.67 o 
  -5   7  12        0.10        4.34      9.23 o 
  -4   7  12        0.46       -8.78     12.18 o 
  -3   7  12        2.28        0.58     17.29 o 
  -2   7  12       11.59       16.18      8.65 o 
  -1   7  12        0.00       -3.89      8.00 o 
 -12   1  13        0.68       -4.65     15.35 o 
 -11   1  13        0.01        1.86     14.88 o 
 -10   1  13        9.48       -5.12      9.99 o 
  -9   1  13        1.77       -3.24      7.93 o 
  -8   1  13        0.14       -2.16      7.33 o 
  -7   1  13        2.88       -3.65      6.78 o 
  -6   1  13       19.22       23.15      5.54 o 
  -5   1  13        0.87       -5.89      5.89 o 
  -4   1  13       21.51       22.73      7.64 o 
  -3   1  13       74.06       64.88      8.45 o 
  -2   1  13        3.16        9.15      6.51 o 
  -1   1  13       11.98       21.18      6.79 o 
   0   1  13       27.20       22.39      9.24 o 
   1   1  13        3.40       -8.78      8.78 o 
   2   1  13       33.00       34.96     10.43 o 
   3   1  13       11.76        9.94     10.45 o 
 -11   2  13        7.75       11.16     14.88 o 
 -10   2  13       11.59       22.84     24.88 o 
  -9   2  13       78.01       78.87     12.00 o 
  -8   2  13       19.81       30.42      8.37 o 
  -7   2  13       12.00       17.15      7.61 o 
  -6   2  13        8.95       16.17      7.12 o 
  -5   2  13        3.20        3.08     17.36 o 
  -4   2  13       21.41       13.84     13.35 o 
  -3   2  13        5.36       16.78     10.53 o 
  -2   2  13       20.02       20.62      8.59 o 
  -1   2  13       52.23       56.49     26.98 o 
   0   2  13       13.54       -0.69      9.90 o 
   1   2  13       47.54       43.93     11.38 o 
   2   2  13        2.46       14.56     19.07 o 
   3   2  13       99.35      107.14     22.07 o 
 -10   3  13        4.45        0.92     10.51 o 
  -9   3  13       58.11       48.31     14.19 o 
  -8   3  13       65.77       49.09     15.58 o 
  -7   3  13        0.62        2.15     10.68 o 
  -6   3  13        1.41        1.10      6.48 o 
  -5   3  13       26.38       25.73     10.67 o 
  -4   3  13        0.62       -8.26      8.26 o 
  -3   3  13       18.94       14.61      8.53 o 
  -2   3  13       18.55       11.00      8.64 o 
  -1   3  13       51.61       37.66     14.42 o 
   0   3  13        1.91       -9.82     13.26 o 
   1   3  13       10.27       -3.14     11.40 o 
   2   3  13       40.54       39.41     11.52 o 
  -9   4  13       15.38        0.79     10.39 o 
  -8   4  13       69.87       66.19     11.73 o 
  -7   4  13       19.54       11.29      8.61 o 
  -6   4  13       32.37       33.38     14.83 o 
  -5   4  13        0.80        0.05      7.00 o 
  -4   4  13        1.00       -5.92     10.90 o 
  -3   4  13       17.90       17.13     11.61 o 
  -2   4  13        0.09       -2.51     10.68 o 
  -1   4  13        2.41        0.61     20.47 o 
   0   4  13        0.11       14.37     22.33 o 
   1   4  13        6.62        0.09     10.17 o 
  -6   5  13      161.23      181.56     13.46 o 
  -5   5  13        7.10       -7.27      7.45 o 
  -4   5  13       32.41       46.89     12.63 o 
  -3   5  13        4.73        7.92     17.21 o 
  -2   5  13       26.62       24.65     13.73 o 
                                                 
